# Supplementary material for: RNA-seq assistant: machine learning based methods to identify more transcriptional regulated genes
Source: BMC Genomics. 2018 Jul 20;19:546. doi: 10.1186/s12864-018-4932-2 (PMC6053725; doi:10.1186/s12864-018-4932-2)
Supplement: Supplementary file 1 — Table S1. Primers for qPCR. Table S2. The list of all features considered prior to feature selection. Table S3. Training and testing data set used for machine learning. Table S4. Summary of feature evaluation. Table S5. Selected features via differential models. Table S6. AUC values of different feature selection methods with combination of different classification methods. Table S7. Predicted genes by the model based on InfoGain feature selection and Logistic Regression. Table S8. GO analysis of predicted genes. (ZIP 215 kb) [file 12864_2018_4932_MOESM1_ESM.zip]

Archive with 8 entries (8 files):
- Additional file 1 Table S1.xlsx
- Additional file 1 Table S2.xlsx
- Additional file 1 Table S3.xlsx
- Additional file 1 Table S4.xlsx
- Additional file 1 Table S5.xlsx
- Additional file 1 Table S6.xlsx
- Additional file 1 Table S7.xlsx
- Additional file 1 Table S8.xlsx
