# Supplementary material for: RNA-seq assistant: machine learning based methods to identify more transcriptional regulated genes
Source: BMC Genomics. 2018 Jul 20;19:546. doi: 10.1186/s12864-018-4932-2 (PMC6053725; doi:10.1186/s12864-018-4932-2)
Supplement: Supplementary file 1 — Table S1. Primers for qPCR. Table S2. The list of all features considered prior to feature selection. Table S3. Training and testing data set used for machine learning. Table S4. Summary of feature evaluation. Table S5. Selected features via differential models. Table S6. AUC values of different feature selection methods with combination of different classification methods. Table S7. Predicted genes by the model based on InfoGain feature selection and Logistic Regression. Table S8. GO analysis of predicted genes. (ZIP 215 kb) [file 12864_2018_4932_MOESM1_ESM.zip › Additional file 1 Table S1.xlsx]

## Sheet: Sheet1
Table S1. Primers for qRT-PCR.
gene id	forward primer	reverse primer
AT1G19140	GAAGACATAGGAGCTGGAGTTG	GCAGAGCCACCACTTCTT
AT1G19350	AACCTCGCCTACCTTCAATC	CATGGCTTAACTTGGCTGTTC
AT1G29630	GAGTCACAGAGCTATAGCAACAA	CCTCGTTCATGGCAGAGAAA
AT1G30280	GAGGAGGAACTTCACCGATTC	GCTCGAGAGTCCTTCATTTGT
AT2G24100	AAGCAGCAAGCCACTACAA	GAGTGATGTGATTCGAGGAAGG
AT2G38255	GAAACTTACTCCAGTTGACTTGAAA	ATTGAAAGCAGGAAAGCAAGG
AT2G42430	CACAGAGCTCGCTAGAAGAATC	ATACTCCTCCTCCGGTTTGA
AT2G45980	ATCAAGCATCAGTAGCGAGAAA	GAGAGAAGCTTGTGGGTTACTT
AT2G45990	GGGATACAACACTGAGAAAGAGAG	GCTAAACGTGGAGAGCTCAATA
AT3G08680	TTGAAGGCCTAGAATCTGGATG	GTAGAGGAAGAAATGGTGCAGA
AT3G15440	ATGTTGGTGTTCCTCCGTATC	TTCTCCAATTTCTCCAGAGGTG
AT3G18110	CCTGCGTTTAACCACATCAAAG	GCTCTCTCATCTCGTCTGGTA
AT3G26520	TACTGGGCTGGTCCTCTTAT	CAGTAATCGGTGGTAGGCAAT
AT3G51920	GGTATTCAGAGTGTTCGACAGAG	CCGCTTCTTCTGCTGTTATCT
AT3G56290	GCAAGACAAGTGGACAAGTTAG	CTAGAGAAGAGTCTGGTGAAGAAA
AT4G13850	TGGACGGAAAGGAACTGAATG	TATCCACCACCACCTCCATAA
AT4G17615	CAAATGTTGATCGCGCTTCTC	CGTCTGCATCTTCAAATGTCTTATC
AT4G27320	GAGGATTTGGTGCTGAGAAGA	AACAACAACAACAGGACAAACA
AT4G27520	AATCGTCGGCGAATGGTATG	AGCTGACAGAAAGATGGTCAAA
AT4G36180	AAACAGCTTCAGAGAGGTCAAG	ATTCTGATGATTCCGGGTCAAG
AT4G38740	GGAAGGCTTAGACGTGGTAAAG	CTAAGAGAGCTGACCACAATCG
AT5G02020	CAGCAGGATCAGAGAGTACAAC	CGTAGAGTTGCTGGTGGAAT
AT5G08790	GACTCGACTTACCCGACATTG	ATTTAGGCTCGCTCTGAACC
AT5G22360	AACAGCAACAATGCAAGATAGC	GTCAACAAGACCAGGAGCTTAG
AT5G43700	GCTTGTTGGTGATGTTCCTTG	GACCACCACAACCTAAACCT
AT5G50360	AGTGTGTGGCTTGTGATGAA	CGACACGTGTACTGCAATCT
AT5G53540	CGAGTACACTGGTTTAAGCTCTC	AGCTTGGAGATGCCGTTTATAG
AT5G56550	TCTAGGAGTACTGGAGGGATTT	GACAAGAGAGAACAGAGGAAGG
AT5G61780	ATGGAGAAACGCAGGAGATG	CCAGATTCCGGTCCTAGATTTG
AT5G66840	GATAAGCCACAGAAGAGAAGGAG	GGAATGGTAGGTCTGATGGTTC
