# Supplementary material for: RNA-seq assistant: machine learning based methods to identify more transcriptional regulated genes
Source: BMC Genomics. 2018 Jul 20;19:546. doi: 10.1186/s12864-018-4932-2 (PMC6053725; doi:10.1186/s12864-018-4932-2)
Supplement: Supplementary file 1 — Table S1. Primers for qPCR. Table S2. The list of all features considered prior to feature selection. Table S3. Training and testing data set used for machine learning. Table S4. Summary of feature evaluation. Table S5. Selected features via differential models. Table S6. AUC values of different feature selection methods with combination of different classification methods. Table S7. Predicted genes by the model based on InfoGain feature selection and Logistic Regression. Table S8. GO analysis of predicted genes. (ZIP 215 kb) [file 12864_2018_4932_MOESM1_ESM.zip › Additional file 1 Table S2.xlsx]

## Sheet: Sheet1
Table S2. The list of all features considered prior to feature selection.
	length of segment	COL_K9_air	COL_K9_C2H4	COL_K14_air	COL_K14_C2H4	COL_K23_air	COL_K23_C2H4	ein2-5_K9_air	ein2-5_K9_C2H4	ein2-5_K14_air	ein2-5_K14_C2H4	ein2-5_K23_air	ein2-5_K23_C2H4	COL_K9_C2H4_vs_air_diff	COL_K9_C2H4_vs_air_Log2FC	COL_K14_C2H4_vs_air_diff	COL_K14_C2H4_vs_air_Log2FC	COL_K23_C2H4_vs_air_diff	COL_K23_C2H4_vs_air_Log2FC	ein2-5_K9_C2H4_vs_air_diff	ein2-5_K9_C2H4_vs_air_Log2FC	ein2-5_K14_C2H4_vs_air_diff	ein2-5_K14_C2H4_vs_air_diff_Log2FC	ein2-5_K23_C2H4_vs_air_diff	ein2-5_K23_C2H4_vs_air_Log2FC
single_exon	length_single_exon	CK9A_single_exon	CK9C_single_exon	CK14A_single_exon	CK14C_single_exon	CK23A_single_exon	CK23C_single_exon	eK9A_single_exon	eK9C_single_exon	eK14A_single_exon	eK14C_single_exon	eK23A_single_exon	eK23C_single_exon	CK9diff_single_exon	CK9log2FC_single_exon	CK14diff_single_exon	CK14log2FC_single_exon	CK23diff_single_exon	CK23log2FC_single_exon	eK9diff_single_exon	eK9log2FC_single_exon	eK14diff_single_exon	eK14log2FC_single_exon	eK23diff_single_exon	eK23log2FC_single_exon
single_intron	length_single_intron	CK9A_single_intron	CK9C_single_intron	CK14A_single_intron	CK14C_single_intron	CK23A_single_intron	CK23C_single_intron	eK9A_single_intron	eK9C_single_intron	eK14A_single_intron	eK14C_single_intron	eK23A_single_intron	eK23C_single_intron	CK9diff_single_intron	CK9log2FC_single_intron	CK14diff_single_intron	CK14log2FC_single_intron	CK23diff_single_intron	CK23log2FC_single_intron	eK9diff_single_intron	eK9log2FC_single_intron	eK14diff_single_intron	eK14log2FC_single_intron	eK23diff_single_intron	eK23log2FC_single_intron
TSS1500	-	CK9A_TSS1500	CK9C_TSS1500	CK14A_TSS1500	CK14C_TSS1500	CK23A_TSS1500	CK23C_TSS1500	eK9A_TSS1500	eK9C_TSS1500	eK14A_TSS1500	eK14C_TSS1500	eK23A_TSS1500	eK23C_TSS1500	CK9diff_TSS1500	CK9log2FC_TSS1500	CK14diff_TSS1500	CK14log2FC_TSS1500	CK23diff_TSS1500	CK23log2FC_TSS1500	eK9diff_TSS1500	eK9log2FC_TSS1500	eK14diff_TSS1500	eK14log2FC_TSS1500	eK23diff_TSS1500	eK23log2FC_TSS1500
TSS200	-	CK9A_TSS200	CK9C_TSS200	CK14A_TSS200	CK14C_TSS200	CK23A_TSS200	CK23C_TSS200	eK9A_TSS200	eK9C_TSS200	eK14A_TSS200	eK14C_TSS200	eK23A_TSS200	eK23C_TSS200	CK9diff_TSS200	CK9log2FC_TSS200	CK14diff_TSS200	CK14log2FC_TSS200	CK23diff_TSS200	CK23log2FC_TSS200	eK9diff_TSS200	eK9log2FC_TSS200	eK14diff_TSS200	eK14log2FC_TSS200	eK23diff_TSS200	eK23log2FC_TSS200
TSS+200	-	CK9A_TSS+200	CK9C_TSS+200	CK14A_TSS+200	CK14C_TSS+200	CK23A_TSS+200	CK23C_TSS+200	eK9A_TSS+200	eK9C_TSS+200	eK14A_TSS+200	eK14C_TSS+200	eK23A_TSS+200	eK23C_TSS+200	CK9diff_TSS+200	CK9log2FC_TSS+200	CK14diff_TSS+200	CK14log2FC_TSS+200	CK23diff_TSS+200	CK23log2FC_TSS+200	eK9diff_TSS+200	eK9log2FC_TSS+200	eK14diff_TSS+200	eK14log2FC_TSS+200	eK23diff_TSS+200	eK23log2FC_TSS+200
TTS200	-	CK9A_TTS200	CK9C_TTS200	CK14A_TTS200	CK14C_TTS200	CK23A_TTS200	CK23C_TTS200	eK9A_TTS200	eK9C_TTS200	eK14A_TTS200	eK14C_TTS200	eK23A_TTS200	eK23C_TTS200	CK9diff_TTS200	CK9log2FC_TTS200	CK14diff_TTS200	CK14log2FC_TTS200	CK23diff_TTS200	CK23log2FC_TTS200	eK9diff_TTS200	eK9log2FC_TTS200	eK14diff_TTS200	eK14log2FC_TTS200	eK23diff_TTS200	eK23log2FC_TTS200
UTR5	length_UTR5	CK9A_UTR5	CK9C_UTR5	CK14A_UTR5	CK14C_UTR5	CK23A_UTR5	CK23C_UTR5	eK9A_UTR5	eK9C_UTR5	eK14A_UTR5	eK14C_UTR5	eK23A_UTR5	eK23C_UTR5	CK9diff_UTR5	CK9log2FC_UTR5	CK14diff_UTR5	CK14log2FC_UTR5	CK23diff_UTR5	CK23log2FC_UTR5	eK9diff_UTR5	eK9log2FC_UTR5	eK14diff_UTR5	eK14log2FC_UTR5	eK23diff_UTR5	eK23log2FC_UTR5
UTR3	length_UTR3	CK9A_UTR3	CK9C_UTR3	CK14A_UTR3	CK14C_UTR3	CK23A_UTR3	CK23C_UTR3	eK9A_UTR3	eK9C_UTR3	eK14A_UTR3	eK14C_UTR3	eK23A_UTR3	eK23C_UTR3	CK9diff_UTR3	CK9log2FC_UTR3	CK14diff_UTR3	CK14log2FC_UTR3	CK23diff_UTR3	CK23log2FC_UTR3	eK9diff_UTR3	eK9log2FC_UTR3	eK14diff_UTR3	eK14log2FC_UTR3	eK23diff_UTR3	eK23log2FC_UTR3
first_exon	length_first_exon	CK9A_first_exon	CK9C_first_exon	CK14A_first_exon	CK14C_first_exon	CK23A_first_exon	CK23C_first_exon	eK9A_first_exon	eK9C_first_exon	eK14A_first_exon	eK14C_first_exon	eK23A_first_exon	eK23C_first_exon	CK9diff_first_exon	CK9log2FC_first_exon	CK14diff_first_exon	CK14log2FC_first_exon	CK23diff_first_exon	CK23log2FC_first_exon	eK9diff_first_exon	eK9log2FC_first_exon	eK14diff_first_exon	eK14log2FC_first_exon	eK23diff_first_exon	eK23log2FC_first_exon
last_exon	length_last_exon	CK9A_last_exon	CK9C_last_exon	CK14A_last_exon	CK14C_last_exon	CK23A_last_exon	CK23C_last_exon	eK9A_last_exon	eK9C_last_exon	eK14A_last_exon	eK14C_last_exon	eK23A_last_exon	eK23C_last_exon	CK9diff_last_exon	CK9log2FC_last_exon	CK14diff_last_exon	CK14log2FC_last_exon	CK23diff_last_exon	CK23log2FC_last_exon	eK9diff_last_exon	eK9log2FC_last_exon	eK14diff_last_exon	eK14log2FC_last_exon	eK23diff_last_exon	eK23log2FC_last_exon
first_intron	length_first_intron	CK9A_first_intron	CK9C_first_intron	CK14A_first_intron	CK14C_first_intron	CK23A_first_intron	CK23C_first_intron	eK9A_first_intron	eK9C_first_intron	eK14A_first_intron	eK14C_first_intron	eK23A_first_intron	eK23C_first_intron	CK9diff_first_intron	CK9log2FC_first_intron	CK14diff_first_intron	CK14log2FC_first_intron	CK23diff_first_intron	CK23log2FC_first_intron	eK9diff_first_intron	eK9log2FC_first_intron	eK14diff_first_intron	eK14log2FC_first_intron	eK23diff_first_intron	eK23log2FC_first_intron
last_intron	length_last_intron	CK9A_last_intron	CK9C_last_intron	CK14A_last_intron	CK14C_last_intron	CK23A_last_intron	CK23C_last_intron	eK9A_last_intron	eK9C_last_intron	eK14A_last_intron	eK14C_last_intron	eK23A_last_intron	eK23C_last_intron	CK9diff_last_intron	CK9log2FC_last_intron	CK14diff_last_intron	CK14log2FC_last_intron	CK23diff_last_intron	CK23log2FC_last_intron	eK9diff_last_intron	eK9log2FC_last_intron	eK14diff_last_intron	eK14log2FC_last_intron	eK23diff_last_intron	eK23log2FC_last_intron
exon_body	length_exon_body	CK9A_exon_body	CK9C_exon_body	CK14A_exon_body	CK14C_exon_body	CK23A_exon_body	CK23C_exon_body	eK9A_exon_body	eK9C_exon_body	eK14A_exon_body	eK14C_exon_body	eK23A_exon_body	eK23C_exon_body	CK9diff_exon_body	CK9log2FC_exon_body	CK14diff_exon_body	CK14log2FC_exon_body	CK23diff_exon_body	CK23log2FC_exon_body	eK9diff_exon_body	eK9log2FC_exon_body	eK14diff_exon_body	eK14log2FC_exon_body	eK23diff_exon_body	eK23log2FC_exon_body
intron_body	length_intron_body	CK9A_intron_body	CK9C_intron_body	CK14A_intron_body	CK14C_intron_body	CK23A_intron_body	CK23C_intron_body	eK9A_intron_body	eK9C_intron_body	eK14A_intron_body	eK14C_intron_body	eK23A_intron_body	eK23C_intron_body	CK9diff_intron_body	CK9log2FC_intron_body	CK14diff_intron_body	CK14log2FC_intron_body	CK23diff_intron_body	CK23log2FC_intron_body	eK9diff_intron_body	eK9log2FC_intron_body	eK14diff_intron_body	eK14log2FC_intron_body	eK23diff_intron_body	eK23log2FC_intron_body
full_transcript	length_full_transcript	CK9A_full_transcript	CK9C_full_transcript	CK14A_full_transcript	CK14C_full_transcript	CK23A_full_transcript	CK23C_full_transcript	eK9A_full_transcript	eK9C_full_transcript	eK14A_full_transcript	eK14C_full_transcript	eK23A_full_transcript	eK23C_full_transcript	CK9diff_full_transcript	CK9log2FC_full_transcript	CK14diff_full_transcript	CK14log2FC_full_transcript	CK23diff_full_transcript	CK23log2FC_full_transcript	eK9diff_full_transcript	eK9log2FC_full_transcript	eK14diff_full_transcript	eK14log2FC_full_transcript	eK23diff_full_transcript	eK23log2FC_full_transcript
full_gene	length_full_gene	CK9A_full_gene	CK9C_full_gene	CK14A_full_gene	CK14C_full_gene	CK23A_full_gene	CK23C_full_gene	eK9A_full_gene	eK9C_full_gene	eK14A_full_gene	eK14C_full_gene	eK23A_full_gene	eK23C_full_gene	CK9diff_full_gene	CK9log2FC_full_gene	CK14diff_full_gene	CK14log2FC_full_gene	CK23diff_full_gene	CK23log2FC_full_gene	eK9diff_full_gene	eK9log2FC_full_gene	eK14diff_full_gene	eK14log2FC_full_gene	eK23diff_full_gene	eK23log2FC_full_gene
number_of_peaks_assigned_to_gene	-	numberpeaks_CK9A	numberpeaks_CK9C	numberpeaks_CK14A	numberpeaks_CK14C	numberpeaks_CK23A	numberpeaks_CK23C	numberpeaks_eK9A	numberpeaks_eK9C	numberpeaks_eK14A	numberpeaks_eK14C	numberpeaks_eK23A	numberpeaks_eK23C	numberpeaks_CK9diff	-	numberpeaks_CK14diff	-	numberpeaks_CK23diff	-	numberpeaks_eK9diff	-	numberpeaks_eK14diff	-	numberpeaks_eK23diff
average_peak_sizes	-	avg_peaksize_CK9A	avg_peaksize_CK9C	avg_peaksize_CK14A	avg_peaksize_CK14C	avg_peaksize_CK23A	avg_peaksize_CK23C	avg_peaksize_eK9A	avg_peaksize_eK9C	avg_peaksize_eK14A	avg_peaksize_eK14C	avg_peaksize_eK23A	avg_peaksize_eK23C	avg_peaksize_CK9diff	-	avg_peaksize_CK14diff	-	avg_peaksize_CK23diff	-	avg_peaksize_eK9diff	-	avg_peaksize_eK14diff	-	avg_peaksize_eK23diff
average_peak_fold_enrichment	-	avg_FE_CK9A	avg_FE_CK9C	avg_FE_CK14A	avg_FE_CK14C	avg_FE_CK23A	avg_FE_CK23C	avg_FE_eK9A	avg_FE_eK9C	avg_FE_eK14A	avg_FE_eK14C	avg_FE_eK23A	avg_FE_eK23C	avg_FE_CK9diff	-	avg_FE_CK14diff	-	avg_FE_CK23diff	-	avg_FE_eK9diff	-	avg_FE_eK14diff	-	avg_FE_eK23diff
average_distance_to_gene	-	avg_distance_CK9A	avg_distance_CK9C	avg_distance_CK14A	avg_distance_CK14C	avg_distance_CK23A	avg_distance_CK23C	avg_distance_eK9A	avg_distance_eK9C	avg_distance_eK14A	avg_distance_eK14C	avg_distance_eK23A	avg_distance_eK23C	avg_distance_CK9diff	-	avg_distance_CK14diff	-	avg_distance_CK23diff	-	avg_distance_eK9diff	-	avg_distance_eK14diff	-	avg_distance_eK23diff
Total_features	12	20	20	20	20	20	20	20	20	20	20	20	20	20	16	20	16	20	16	20	16	20	16	20	16	468
