# Supplementary material for: RNA-seq assistant: machine learning based methods to identify more transcriptional regulated genes
Source: BMC Genomics. 2018 Jul 20;19:546. doi: 10.1186/s12864-018-4932-2 (PMC6053725; doi:10.1186/s12864-018-4932-2)
Supplement: Supplementary file 1 — Table S1. Primers for qPCR. Table S2. The list of all features considered prior to feature selection. Table S3. Training and testing data set used for machine learning. Table S4. Summary of feature evaluation. Table S5. Selected features via differential models. Table S6. AUC values of different feature selection methods with combination of different classification methods. Table S7. Predicted genes by the model based on InfoGain feature selection and Logistic Regression. Table S8. GO analysis of predicted genes. (ZIP 215 kb) [file 12864_2018_4932_MOESM1_ESM.zip › Additional file 1 Table S3.xlsx]

## Sheet: Sheet1
Table S3. Training and testing data set used for machine learning
gene_id	Regulation	data set
AT1G01340	up	training
AT1G01380	up	training
AT1G01580	up	training
AT1G01650	up	training
AT1G01690	up	training
AT1G02460	up	training
AT1G02900	up	training
AT1G03090	up	training
AT1G03620	up	training
AT1G03730	up	training
AT1G03790	up	training
AT1G04100	up	training
AT1G04180	up	training
AT1G04220	up	training
AT1G04310	up	training
AT1G05020	up	training
AT1G06080	up	training
AT1G06330	up	training
AT1G07390	up	training
AT1G07620	up	training
AT1G07690	up	training
AT1G08630	up	training
AT1G09380	up	training
AT1G09530	up	training
AT1G09540	up	training
AT1G09794	up	training
AT1G10070	up	training
AT1G10140	up	training
AT1G11185	up	training
AT1G11210	up	training
AT1G11250	up	training
AT1G11260	up	training
AT1G11330	up	training
AT1G11950	up	training
AT1G12230	up	training
AT1G12430	up	training
AT1G13430	up	training
AT1G14750	up	training
AT1G14890	up	training
AT1G15040	up	training
AT1G15125	up	training
AT1G15170	up	training
AT1G15380	up	training
AT1G15405	up	training
AT1G15510	up	training
AT1G15640	up	training
AT1G15825	up	training
AT1G15830	up	training
AT1G16360	up	training
AT1G17010	up	training
AT1G17232	up	training
AT1G17345	up	training
AT1G17810	up	training
AT1G18270	up	training
AT1G18290	up	training
AT1G18400	up	training
AT1G19380	up	training
AT1G19530	up	training
AT1G19900	up	training
AT1G20515	up	training
AT1G20520	up	training
AT1G20900	up	training
AT1G21326	up	training
AT1G21400	up	training
AT1G21460	up	training
AT1G21910	up	training
AT1G22275	up	training
AT1G22400	up	training
AT1G22470	up	training
AT1G23510	up	training
AT1G23730	up	training
AT1G23965	up	training
AT1G25320	up	training
AT1G25540	up	training
AT1G25560	up	training
AT1G26270	up	training
AT1G26290	up	training
AT1G26530	up	training
AT1G26930	up	training
AT1G27670	up	training
AT1G27730	up	training
AT1G27980	up	training
AT1G28370	up	training
AT1G28520	up	training
AT1G29090	up	training
AT1G29470	up	training
AT1G29600	up	training
AT1G30840	up	training
AT1G30960	up	training
AT1G31290	up	training
AT1G31350	up	training
AT1G31580	up	training
AT1G32690	up	training
AT1G32700	up	training
AT1G33560	up	training
AT1G35310	up	training
AT1G36060	up	training
AT1G43160	up	training
AT1G44830	up	training
AT1G45332	up	training
AT1G47710	up	training
AT1G48690	up	training
AT1G49210	up	training
AT1G49570	up	training
AT1G49660	up	training
AT1G50040	up	training
AT1G50055	up	training
AT1G50110	up	training
AT1G50420	up	training
AT1G52343	up	training
AT1G52890	up	training
AT1G53070	up	training
AT1G53340	up	training
AT1G53490	up	training
AT1G53520	up	training
AT1G54130	up	training
AT1G54200	up	training
AT1G54410	up	training
AT1G54575	up	training
AT1G55810	up	training
AT1G56020	up	training
AT1G56150	up	training
AT1G56650	up	training
AT1G58170	up	training
AT1G58180	up	training
AT1G58602	up	training
AT1G59740	up	training
AT1G59940	up	training
AT1G59990	up	training
AT1G60090	up	training
AT1G61255	up	training
AT1G61260	up	training
AT1G61340	up	training
AT1G61370	up	training
AT1G61380	up	training
AT1G61460	up	training
AT1G61800	up	training
AT1G62380	up	training
AT1G62510	up	training
AT1G62760	up	training
AT1G62770	up	training
AT1G64065	up	training
AT1G64080	up	training
AT1G64460	up	training
AT1G64470	up	training
AT1G65920	up	training
AT1G66080	up	training
AT1G66180	up	training
AT1G66440	up	training
AT1G67148	up	training
AT1G67210	up	training
AT1G67328	up	training
AT1G67400	up	training
AT1G68340	up	training
AT1G68840	up	training
AT1G69490	up	training
AT1G69890	up	training
AT1G70260	up	training
AT1G71030	up	training
AT1G71140	up	training
AT1G71250	up	training
AT1G72290	up	training
AT1G72416	up	training
AT1G72810	up	training
AT1G73220	up	training
AT1G73500	up	training
AT1G73830	up	training
AT1G74055	up	training
AT1G74650	up	training
AT1G75390	up	training
AT1G75590	up	training
AT1G76065	up	training
AT1G76070	up	training
AT1G76210	up	training
AT1G76410	up	training
AT1G76500	up	training
AT1G76870	up	training
AT1G77100	up	training
AT1G77210	up	training
AT1G77240	up	training
AT1G77330	up	training
AT1G77410	up	training
AT1G77640	up	training
AT1G77670	up	training
AT1G78270	up	training
AT1G78600	up	training
AT1G79120	up	training
AT1G79360	up	training
AT1G79470	up	training
AT1G79700	up	training
AT1G80130	up	training
AT1G80160	up	training
AT1G80325	up	training
AT1G80760	up	training
AT1G80920	up	training
AT2G01900	up	training
AT2G02170	up	training
AT2G02930	up	training
AT2G02990	up	training
AT2G05510	up	training
AT2G05580	up	training
AT2G05910	up	training
AT2G06950	up	training
AT2G14170	up	training
AT2G14260	up	training
AT2G14610	up	training
AT2G15320	up	training
AT2G15960	up	training
AT2G16740	up	training
AT2G17880	up	training
AT2G18290	up	training
AT2G18340	up	training
AT2G18360	up	training
AT2G18490	up	training
AT2G19570	up	training
AT2G19590	up	training
AT2G19800	up	training
AT2G20030	up	training
AT2G20680	up	training
AT2G21910	up	training
AT2G22122	up	training
AT2G22880	up	training
AT2G23130	up	training
AT2G23180	up	training
AT2G23620	up	training
AT2G23970	up	training
AT2G24750	up	training
AT2G24760	up	training
AT2G25940	up	training
AT2G26070	up	training
AT2G26290	up	training
AT2G26440	up	training
AT2G26740	up	training
AT2G27310	up	training
AT2G27380	up	training
AT2G27420	up	training
AT2G27860	up	training
AT2G28570	up	training
AT2G29090	up	training
AT2G29290	up	training
AT2G29310	up	training
AT2G29440	up	training
AT2G29460	up	training
AT2G29470	up	training
AT2G30070	up	training
AT2G30150	up	training
AT2G31083	up	training
AT2G31141	up	training
AT2G31725	up	training
AT2G32390	up	training
AT2G32460	up	training
AT2G32560	up	training
AT2G32660	up	training
AT2G33070	up	training
AT2G33205	up	training
AT2G34080	up	training
AT2G34260	up	training
AT2G34340	up	training
AT2G34420	up	training
AT2G34430	up	training
AT2G34610	up	training
AT2G34650	up	training
AT2G34810	up	training
AT2G35170	up	training
AT2G36090	up	training
AT2G36890	up	training
AT2G36895	up	training
AT2G37025	up	training
AT2G37460	up	training
AT2G37510	up	training
AT2G38430	up	training
AT2G39210	up	training
AT2G39400	up	training
AT2G39705	up	training
AT2G40095	up	training
AT2G40330	up	training
AT2G40340	up	training
AT2G40670	up	training
AT2G40820	up	training
AT2G40940	up	training
AT2G41010	up	training
AT2G41050	up	training
AT2G41090	up	training
AT2G41100	up	training
AT2G41225	up	training
AT2G41230	up	training
AT2G41231	up	training
AT2G41280	up	training
AT2G41690	up	training
AT2G41800	up	training
AT2G41850	up	training
AT2G42650	up	training
AT2G42990	up	training
AT2G43840	up	training
AT2G43860	up	training
AT2G44070	up	training
AT2G44080	up	training
AT2G44110	up	training
AT2G44510	up	training
AT2G44570	up	training
AT2G45160	up	training
AT2G45170	up	training
AT2G46660	up	training
AT2G46740	up	training
AT2G46750	up	training
AT2G46940	up	training
AT2G46950	up	training
AT2G46990	up	training
AT2G47015	up	training
AT2G47160	up	training
AT2G47550	up	training
AT3G01670	up	training
AT3G01970	up	training
AT3G03660	up	training
AT3G05030	up	training
AT3G05390	up	training
AT3G05400	up	training
AT3G05600	up	training
AT3G05920	up	training
AT3G06435	up	training
AT3G06590	up	training
AT3G06850	up	training
AT3G07860	up	training
AT3G08860	up	training
AT3G11210	up	training
AT3G11773	up	training
AT3G12730	up	training
AT3G12920	up	training
AT3G13600	up	training
AT3G13710	up	training
AT3G14230	up	training
AT3G14362	up	training
AT3G14590	up	training
AT3G14610	up	training
AT3G14850	up	training
AT3G15370	up	training
AT3G15450	up	training
AT3G16150	up	training
AT3G16410	up	training
AT3G16770	up	training
AT3G17010	up	training
AT3G18630	up	training
AT3G19150	up	training
AT3G19508	up	training
AT3G20083	up	training
AT3G20395	up	training
AT3G20440	up	training
AT3G20900	up	training
AT3G21950	up	training
AT3G22410	up	training
AT3G22640	up	training
AT3G23175	up	training
AT3G23240	up	training
AT3G23730	up	training
AT3G23800	up	training
AT3G23810	up	training
AT3G23860	up	training
AT3G23880	up	training
AT3G25030	up	training
AT3G25250	up	training
AT3G25400	up	training
AT3G25610	up	training
AT3G25730	up	training
AT3G26840	up	training
AT3G27440	up	training
AT3G27580	up	training
AT3G27650	up	training
AT3G27660	up	training
AT3G28310	up	training
AT3G28315	up	training
AT3G28320	up	training
AT3G28340	up	training
AT3G29100	up	training
AT3G29410	up	training
AT3G30775	up	training
AT3G43270	up	training
AT3G44260	up	training
AT3G44990	up	training
AT3G45280	up	training
AT3G45300	up	training
AT3G46280	up	training
AT3G47340	up	training
AT3G47600	up	training
AT3G48580	up	training
AT3G48970	up	training
AT3G48990	up	training
AT3G49380	up	training
AT3G49960	up	training
AT3G49970	up	training
AT3G49980	up	training
AT3G50060	up	training
AT3G50310	up	training
AT3G50330	up	training
AT3G50480	up	training
AT3G50845	up	training
AT3G51400	up	training
AT3G51410	up	training
AT3G51600	up	training
AT3G52340	up	training
AT3G52561	up	training
AT3G52780	up	training
AT3G53200	up	training
AT3G53540	up	training
AT3G53800	up	training
AT3G55240	up	training
AT3G55250	up	training
AT3G55310	up	training
AT3G55485	up	training
AT3G55720	up	training
AT3G56400	up	training
AT3G57550	up	training
AT3G58430	up	training
AT3G59680	up	training
AT3G59890	up	training
AT3G59900	up	training
AT3G60140	up	training
AT3G60200	up	training
AT3G60290	up	training
AT3G60490	up	training
AT3G60510	up	training
AT3G61680	up	training
AT3G61930	up	training
AT3G62060	up	training
AT3G62150	up	training
AT3G62950	up	training
AT3G62990	up	training
AT3G63088	up	training
AT4G00165	up	training
AT4G00730	up	training
AT4G01200	up	training
AT4G01335	up	training
AT4G01515	up	training
AT4G01870	up	training
AT4G02040	up	training
AT4G02520	up	training
AT4G02715	up	training
AT4G03210	up	training
AT4G03510	up	training
AT4G06744	up	training
AT4G08950	up	training
AT4G09530	up	training
AT4G09570	up	training
AT4G09890	up	training
AT4G10270	up	training
AT4G10955	up	training
AT4G11040	up	training
AT4G11610	up	training
AT4G12410	up	training
AT4G12470	up	training
AT4G12480	up	training
AT4G12870	up	training
AT4G13040	up	training
AT4G13210	up	training
AT4G13300	up	training
AT4G13345	up	training
AT4G13390	up	training
AT4G13395	up	training
AT4G13840	up	training
AT4G14030	up	training
AT4G14040	up	training
AT4G14130	up	training
AT4G14640	up	training
AT4G14930	up	training
AT4G14970	up	training
AT4G15530	up	training
AT4G15540	up	training
AT4G15545	up	training
AT4G15550	up	training
AT4G15690	up	training
AT4G15700	up	training
AT4G16146	up	training
AT4G16442	up	training
AT4G18440	up	training
AT4G18470	up	training
AT4G18680	up	training
AT4G21200	up	training
AT4G21400	up	training
AT4G21410	up	training
AT4G21490	up	training
AT4G21780	up	training
AT4G21870	up	training
AT4G21880	up	training
AT4G23510	up	training
AT4G23515	up	training
AT4G23560	up	training
AT4G23700	up	training
AT4G23750	up	training
AT4G24480	up	training
AT4G25380	up	training
AT4G25580	up	training
AT4G26080	up	training
AT4G26220	up	training
AT4G27160	up	training
AT4G27280	up	training
AT4G27300	up	training
AT4G27310	up	training
AT4G27340	up	training
AT4G27730	up	training
AT4G27900	up	training
AT4G28040	up	training
AT4G28140	up	training
AT4G28320	up	training
AT4G28350	up	training
AT4G28490	up	training
AT4G28800	up	training
AT4G28850	up	training
AT4G30420	up	training
AT4G31000	up	training
AT4G31330	up	training
AT4G31470	up	training
AT4G31610	up	training
AT4G31877	up	training
AT4G33580	up	training
AT4G33980	up	training
AT4G34030	up	training
AT4G34380	up	training
AT4G34419	up	training
AT4G34420	up	training
AT4G34540	up	training
AT4G34588	up	training
AT4G34740	up	training
AT4G34870	up	training
AT4G35070	up	training
AT4G35160	up	training
AT4G35190	up	training
AT4G35900	up	training
AT4G36040	up	training
AT4G36570	up	training
AT4G37030	up	training
AT4G37150	up	training
AT4G37580	up	training
AT4G37610	up	training
AT4G37730	up	training
AT4G37740	up	training
AT4G37800	up	training
AT4G38410	up	training
AT4G38470	up	training
AT4G38520	up	training
AT4G38530	up	training
AT4G38580	up	training
AT4G38650	up	training
AT4G39780	up	training
AT5G01215	up	training
AT5G01740	up	training
AT5G02540	up	training
AT5G02750	up	training
AT5G02920	up	training
AT5G03180	up	training
AT5G03280	up	training
AT5G03310	up	training
AT5G03530	up	training
AT5G03670	up	training
AT5G03730	up	training
AT5G03740	up	training
AT5G03890	up	training
AT5G03995	up	training
AT5G04390	up	training
AT5G04500	up	training
AT5G04895	up	training
AT5G05420	up	training
AT5G05435	up	training
AT5G05440	up	training
AT5G06550	up	training
AT5G06570	up	training
AT5G07010	up	training
AT5G07460	up	training
AT5G07760	up	training
AT5G08260	up	training
AT5G08650	up	training
AT5G09370	up	training
AT5G09970	up	training
AT5G10380	up	training
AT5G10625	up	training
AT5G10770	up	training
AT5G10990	up	training
AT5G11160	up	training
AT5G12300	up	training
AT5G12330	up	training
AT5G13080	up	training
AT5G13170	up	training
AT5G13180	up	training
AT5G13330	up	training
AT5G13500	up	training
AT5G13790	up	training
AT5G13880	up	training
AT5G13910	up	training
AT5G14230	up	training
AT5G14345	up	training
AT5G14360	up	training
AT5G14470	up	training
AT5G14760	up	training
AT5G14780	up	training
AT5G14920	up	training
AT5G15120	up	training
AT5G15210	up	training
AT5G15530	up	training
AT5G15720	up	training
AT5G17430	up	training
AT5G17700	up	training
AT5G17780	up	training
AT5G18260	up	training
AT5G18470	up	training
AT5G18600	up	training
AT5G18670	up	training
AT5G18760	up	training
AT5G19890	up	training
AT5G20790	up	training
AT5G20810	up	training
AT5G21130	up	training
AT5G21170	up	training
AT5G22270	up	training
AT5G23050	up	training
AT5G23350	up	training
AT5G23480	up	training
AT5G23790	up	training
AT5G23810	up	training
AT5G24210	up	training
AT5G24910	up	training
AT5G25180	up	training
AT5G25190	up	training
AT5G25340	up	training
AT5G25360	up	training
AT5G25890	up	training
AT5G26731	up	training
AT5G27000	up	training
AT5G27220	up	training
AT5G27330	up	training
AT5G27360	up	training
AT5G28050	up	training
AT5G28300	up	training
AT5G33390	up	training
AT5G33395	up	training
AT5G34940	up	training
AT5G35660	up	training
AT5G36110	up	training
AT5G36220	up	training
AT5G37600	up	training
AT5G39100	up	training
AT5G39520	up	training
AT5G39890	up	training
AT5G40100	up	training
AT5G40590	up	training
AT5G40780	up	training
AT5G41663	up	training
AT5G41761	up	training
AT5G42380	up	training
AT5G42530	up	training
AT5G42680	up	training
AT5G42690	up	training
AT5G43170	up	training
AT5G43440	up	training
AT5G43450	up	training
AT5G44120	up	training
AT5G44250	up	training
AT5G44255	up	training
AT5G44260	up	training
AT5G44390	up	training
AT5G44417	up	training
AT5G44578	up	training
AT5G44582	up	training
AT5G44780	up	training
AT5G44820	up	training
AT5G45580	up	training
AT5G45720	up	training
AT5G45940	up	training
AT5G46330	up	training
AT5G46440	up	training
AT5G46450	up	training
AT5G46710	up	training
AT5G46940	up	training
AT5G46960	up	training
AT5G47590	up	training
AT5G47740	up	training
AT5G47920	up	training
AT5G48175	up	training
AT5G48180	up	training
AT5G48470	up	training
AT5G48560	up	training
AT5G49170	up	training
AT5G49450	up	training
AT5G49540	up	training
AT5G49630	up	training
AT5G49700	up	training
AT5G49850	up	training
AT5G50012	up	training
AT5G50335	up	training
AT5G51270	up	training
AT5G51670	up	training
AT5G53420	up	training
AT5G53550	up	training
AT5G53660	up	training
AT5G53750	up	training
AT5G53830	up	training
AT5G53870	up	training
AT5G53980	up	training
AT5G54040	up	training
AT5G54080	up	training
AT5G54165	up	training
AT5G54490	up	training
AT5G55050	up	training
AT5G55620	up	training
AT5G55970	up	training
AT5G56890	up	training
AT5G57640	up	training
AT5G57770	up	training
AT5G57920	up	training
AT5G57980	up	training
AT5G58900	up	training
AT5G58980	up	training
AT5G59040	up	training
AT5G61420	up	training
AT5G62270	up	training
AT5G62280	up	training
AT5G62290	up	training
AT5G62340	up	training
AT5G63650	up	training
AT5G63660	up	training
AT5G64190	up	training
AT5G64440	up	training
AT5G64750	up	training
AT5G64816	up	training
AT5G65590	up	training
AT5G66170	up	training
AT5G66310	up	training
AT5G66440	up	training
AT5G67060	up	training
ATCG00020	up	training
ATCG00040	up	training
ATCG00065	up	training
ATCG00070	up	training
ATCG00120	up	training
ATCG00130	up	training
ATCG00140	up	training
ATCG00150	up	training
ATCG00160	up	training
ATCG00170	up	training
ATCG00180	up	training
ATCG00270	up	training
ATCG00280	up	training
ATCG00300	up	training
ATCG00330	up	training
ATCG00340	up	training
ATCG00350	up	training
ATCG00360	up	training
ATCG00380	up	training
ATCG00420	up	training
ATCG00430	up	training
ATCG00440	up	training
ATCG00470	up	training
ATCG00480	up	training
ATCG00500	up	training
ATCG00520	up	training
ATCG00550	up	training
ATCG00580	up	training
ATCG00630	up	training
ATCG00640	up	training
ATCG00650	up	training
ATCG00660	up	training
ATCG00670	up	training
ATCG00680	up	training
ATCG00700	up	training
ATCG00710	up	training
ATCG00720	up	training
ATCG00730	up	training
ATCG00750	up	training
ATCG00760	up	training
ATCG00770	up	training
ATCG00780	up	training
ATCG00790	up	training
ATCG00810	up	training
ATCG00900	up	training
ATCG00920	up	training
ATCG01010	up	training
ATCG01020	up	training
ATCG01040	up	training
ATCG01050	up	training
ATCG01060	up	training
ATCG01070	up	training
ATCG01080	up	training
ATCG01090	up	training
ATCG01100	up	training
ATCG01110	up	training
ATCG01120	up	training
ATCG01130	up	training
ATMG00030	up	training
ATMG00060	up	training
ATMG00070	up	training
ATMG00080	up	training
ATMG00090	up	training
ATMG00160	up	training
ATMG00513	up	training
ATMG00640	up	training
ATMG01360	up	training
ATMG01390	up	training
AT1G01060	down	training
AT1G01180	down	training
AT1G01570	down	training
AT1G02335	down	training
AT1G02340	down	training
AT1G02390	down	training
AT1G02700	down	training
AT1G02730	down	training
AT1G02850	down	training
AT1G03106	down	training
AT1G03170	down	training
AT1G03220	down	training
AT1G03820	down	training
AT1G03850	down	training
AT1G03870	down	training
AT1G04030	down	training
AT1G04980	down	training
AT1G05230	down	training
AT1G05300	down	training
AT1G05310	down	training
AT1G05510	down	training
AT1G05560	down	training
AT1G05562	down	training
AT1G05570	down	training
AT1G05680	down	training
AT1G06090	down	training
AT1G06360	down	training
AT1G06830	down	training
AT1G07720	down	training
AT1G08430	down	training
AT1G08500	down	training
AT1G08560	down	training
AT1G08592	down	training
AT1G08650	down	training
AT1G08890	down	training
AT1G09310	down	training
AT1G09350	down	training
AT1G09450	down	training
AT1G09480	down	training
AT1G09890	down	training
AT1G10360	down	training
AT1G10370	down	training
AT1G10460	down	training
AT1G10470	down	training
AT1G10480	down	training
AT1G10640	down	training
AT1G10750	down	training
AT1G11120	down	training
AT1G11175	down	training
AT1G11410	down	training
AT1G11700	down	training
AT1G11740	down	training
AT1G12130	down	training
AT1G12210	down	training
AT1G12330	down	training
AT1G12380	down	training
AT1G13110	down	training
AT1G13130	down	training
AT1G13300	down	training
AT1G13420	down	training
AT1G13710	down	training
AT1G13740	down	training
AT1G13830	down	training
AT1G13900	down	training
AT1G14120	down	training
AT1G14290	down	training
AT1G14540	down	training
AT1G14700	down	training
AT1G14960	down	training
AT1G15010	down	training
AT1G15100	down	training
AT1G15175	down	training
AT1G15210	down	training
AT1G15260	down	training
AT1G15890	down	training
AT1G16220	down	training
AT1G16310	down	training
AT1G17060	down	training
AT1G17090	down	training
AT1G17147	down	training
AT1G17180	down	training
AT1G17190	down	training
AT1G17940	down	training
AT1G18140	down	training
AT1G18470	down	training
AT1G18740	down	training
AT1G18870	down	training
AT1G18880	down	training
AT1G18990	down	training
AT1G19490	down	training
AT1G19670	down	training
AT1G20030	down	training
AT1G20160	down	training
AT1G20610	down	training
AT1G20691	down	training
AT1G21100	down	training
AT1G21110	down	training
AT1G21390	down	training
AT1G22110	down	training
AT1G22330	down	training
AT1G22350	down	training
AT1G22370	down	training
AT1G22500	down	training
AT1G22530	down	training
AT1G22885	down	training
AT1G22890	down	training
AT1G23205	down	training
AT1G23340	down	training
AT1G23720	down	training
AT1G23760	down	training
AT1G24130	down	training
AT1G25440	down	training
AT1G25450	down	training
AT1G26250	down	training
AT1G27950	down	training
AT1G27990	down	training
AT1G28480	down	training
AT1G28570	down	training
AT1G29195	down	training
AT1G29395	down	training
AT1G29440	down	training
AT1G29465	down	training
AT1G29490	down	training
AT1G29660	down	training
AT1G30220	down	training
AT1G30260	down	training
AT1G30360	down	training
AT1G30410	down	training
AT1G30690	down	training
AT1G30700	down	training
AT1G30720	down	training
AT1G30730	down	training
AT1G31173	down	training
AT1G31320	down	training
AT1G31710	down	training
AT1G31820	down	training
AT1G32170	down	training
AT1G32560	down	training
AT1G32640	down	training
AT1G32900	down	training
AT1G33110	down	training
AT1G33520	down	training
AT1G34040	down	training
AT1G35330	down	training
AT1G35625	down	training
AT1G43580	down	training
AT1G43650	down	training
AT1G43790	down	training
AT1G43800	down	training
AT1G44110	down	training
AT1G44160	down	training
AT1G44350	down	training
AT1G44800	down	training
AT1G45015	down	training
AT1G45201	down	training
AT1G46264	down	training
AT1G46480	down	training
AT1G47271	down	training
AT1G47480	down	training
AT1G47655	down	training
AT1G47980	down	training
AT1G48100	down	training
AT1G48130	down	training
AT1G48240	down	training
AT1G48480	down	training
AT1G48600	down	training
AT1G48745	down	training
AT1G48750	down	training
AT1G49032	down	training
AT1G49160	down	training
AT1G49390	down	training
AT1G49490	down	training
AT1G49500	down	training
AT1G49960	down	training
AT1G50280	down	training
AT1G50290	down	training
AT1G50560	down	training
AT1G50590	down	training
AT1G51620	down	training
AT1G51760	down	training
AT1G52000	down	training
AT1G52290	down	training
AT1G52750	down	training
AT1G52830	down	training
AT1G53830	down	training
AT1G53920	down	training
AT1G53940	down	training
AT1G54000	down	training
AT1G54010	down	training
AT1G54030	down	training
AT1G54120	down	training
AT1G54540	down	training
AT1G54790	down	training
AT1G54820	down	training
AT1G55200	down	training
AT1G55210	down	training
AT1G55240	down	training
AT1G55330	down	training
AT1G55940	down	training
AT1G55990	down	training
AT1G56320	down	training
AT1G56510	down	training
AT1G57570	down	training
AT1G57990	down	training
AT1G58030	down	training
AT1G58235	down	training
AT1G58270	down	training
AT1G58340	down	training
AT1G60260	down	training
AT1G61050	down	training
AT1G61170	down	training
AT1G61810	down	training
AT1G61820	down	training
AT1G62370	down	training
AT1G62480	down	training
AT1G62610	down	training
AT1G62660	down	training
AT1G62710	down	training
AT1G62790	down	training
AT1G62950	down	training
AT1G63100	down	training
AT1G63240	down	training
AT1G63295	down	training
AT1G64200	down	training
AT1G64210	down	training
AT1G64380	down	training
AT1G64400	down	training
AT1G64405	down	training
AT1G64590	down	training
AT1G64740	down	training
AT1G64780	down	training
AT1G64950	down	training
AT1G65060	down	training
AT1G65590	down	training
AT1G65620	down	training
AT1G65900	down	training
AT1G66280	down	training
AT1G66700	down	training
AT1G66760	down	training
AT1G66800	down	training
AT1G67030	down	training
AT1G67110	down	training
AT1G67365	down	training
AT1G67750	down	training
AT1G67900	down	training
AT1G68290	down	training
AT1G68330	down	training
AT1G68530	down	training
AT1G68640	down	training
AT1G68795	down	training
AT1G68810	down	training
AT1G68850	down	training
AT1G69160	down	training
AT1G69260	down	training
AT1G69480	down	training
AT1G69530	down	training
AT1G69572	down	training
AT1G69790	down	training
AT1G69870	down	training
AT1G70210	down	training
AT1G70270	down	training
AT1G70300	down	training
AT1G70470	down	training
AT1G70500	down	training
AT1G70520	down	training
AT1G70530	down	training
AT1G70700	down	training
AT1G70750	down	training
AT1G70850	down	training
AT1G70860	down	training
AT1G70885	down	training
AT1G70890	down	training
AT1G70900	down	training
AT1G70985	down	training
AT1G71040	down	training
AT1G71340	down	training
AT1G71870	down	training
AT1G71910	down	training
AT1G72120	down	training
AT1G72130	down	training
AT1G72140	down	training
AT1G72200	down	training
AT1G72230	down	training
AT1G72510	down	training
AT1G72610	down	training
AT1G72940	down	training
AT1G73190	down	training
AT1G73340	down	training
AT1G73590	down	training
AT1G74420	down	training
AT1G74460	down	training
AT1G74490	down	training
AT1G74670	down	training
AT1G74770	down	training
AT1G75450	down	training
AT1G75500	down	training
AT1G75620	down	training
AT1G75750	down	training
AT1G75880	down	training
AT1G75891	down	training
AT1G75900	down	training
AT1G76090	down	training
AT1G76240	down	training
AT1G76310	down	training
AT1G76490	down	training
AT1G76540	down	training
AT1G76560	down	training
AT1G76620	down	training
AT1G76690	down	training
AT1G76790	down	training
AT1G76930	down	training
AT1G76980	down	training
AT1G77130	down	training
AT1G77450	down	training
AT1G77520	down	training
AT1G77530	down	training
AT1G77990	down	training
AT1G78000	down	training
AT1G78170	down	training
AT1G78210	down	training
AT1G78340	down	training
AT1G78380	down	training
AT1G78670	down	training
AT1G78780	down	training
AT1G78815	down	training
AT1G78990	down	training
AT1G79270	down	training
AT1G79520	down	training
AT1G79760	down	training
AT1G80050	down	training
AT1G80090	down	training
AT1G80120	down	training
AT1G80240	down	training
AT1G80280	down	training
AT1G80690	down	training
AT1G80820	down	training
AT2G01150	down	training
AT2G01580	down	training
AT2G01610	down	training
AT2G01660	down	training
AT2G01770	down	training
AT2G01880	down	training
AT2G01890	down	training
AT2G02450	down	training
AT2G02680	down	training
AT2G02810	down	training
AT2G02820	down	training
AT2G03090	down	training
AT2G03200	down	training
AT2G03370	down	training
AT2G03710	down	training
AT2G04100	down	training
AT2G04500	down	training
AT2G04570	down	training
AT2G05540	down	training
AT2G05760	down	training
AT2G06200	down	training
AT2G06850	down	training
AT2G10940	down	training
AT2G13610	down	training
AT2G14060	down	training
AT2G14247	down	training
AT2G14878	down	training
AT2G15370	down	training
AT2G15440	down	training
AT2G15480	down	training
AT2G15490	down	training
AT2G15790	down	training
AT2G16280	down	training
AT2G16380	down	training
AT2G16580	down	training
AT2G16750	down	training
AT2G16760	down	training
AT2G16990	down	training
AT2G17220	down	training
AT2G17300	down	training
AT2G17500	down	training
AT2G17780	down	training
AT2G18210	down	training
AT2G18230	down	training
AT2G18570	down	training
AT2G18620	down	training
AT2G18980	down	training
AT2G19130	down	training
AT2G19780	down	training
AT2G19880	down	training
AT2G19900	down	training
AT2G20080	down	training
AT2G20340	down	training
AT2G20570	down	training
AT2G20724	down	training
AT2G20835	down	training
AT2G21045	down	training
AT2G21050	down	training
AT2G21140	down	training
AT2G21200	down	training
AT2G21490	down	training
AT2G21540	down	training
AT2G21720	down	training
AT2G21820	down	training
AT2G21880	down	training
AT2G22190	down	training
AT2G22330	down	training
AT2G22430	down	training
AT2G22470	down	training
AT2G22510	down	training
AT2G22610	down	training
AT2G22730	down	training
AT2G22750	down	training
AT2G22770	down	training
AT2G22821	down	training
AT2G22970	down	training
AT2G22990	down	training
AT2G23170	down	training
AT2G23540	down	training
AT2G23640	down	training
AT2G23910	down	training
AT2G24150	down	training
AT2G24230	down	training
AT2G24240	down	training
AT2G24420	down	training
AT2G24550	down	training
AT2G24560	down	training
AT2G24645	down	training
AT2G24700	down	training
AT2G24762	down	training
AT2G25090	down	training
AT2G25150	down	training
AT2G25160	down	training
AT2G25200	down	training
AT2G25810	down	training
AT2G25890	down	training
AT2G26370	down	training
AT2G26390	down	training
AT2G26692	down	training
AT2G26910	down	training
AT2G27000	down	training
AT2G27140	down	training
AT2G27385	down	training
AT2G27770	down	training
AT2G28110	down	training
AT2G28140	down	training
AT2G28250	down	training
AT2G28410	down	training
AT2G28470	down	training
AT2G28550	down	training
AT2G28630	down	training
AT2G28780	down	training
AT2G28860	down	training
AT2G28950	down	training
AT2G29380	down	training
AT2G29450	down	training
AT2G29750	down	training
AT2G29995	down	training
AT2G30520	down	training
AT2G30540	down	training
AT2G30550	down	training
AT2G30840	down	training
AT2G30930	down	training
AT2G31020	down	training
AT2G31560	down	training
AT2G31585	down	training
AT2G31900	down	training
AT2G31990	down	training
AT2G32270	down	training
AT2G32690	down	training
AT2G32800	down	training
AT2G32960	down	training
AT2G33050	down	training
AT2G33530	down	training
AT2G33550	down	training
AT2G33560	down	training
AT2G33620	down	training
AT2G34070	down	training
AT2G34170	down	training
AT2G34315	down	training
AT2G34490	down	training
AT2G34500	down	training
AT2G34510	down	training
AT2G34560	down	training
AT2G34620	down	training
AT2G34790	down	training
AT2G35060	down	training
AT2G35300	down	training
AT2G35710	down	training
AT2G35770	down	training
AT2G35980	down	training
AT2G36380	down	training
AT2G36410	down	training
AT2G36770	down	training
AT2G37130	down	training
AT2G37180	down	training
AT2G37240	down	training
AT2G37360	down	training
AT2G37380	down	training
AT2G37530	down	training
AT2G37710	down	training
AT2G37770	down	training
AT2G37925	down	training
AT2G37970	down	training
AT2G38110	down	training
AT2G38380	down	training
AT2G38390	down	training
AT2G38540	down	training
AT2G38610	down	training
AT2G38620	down	training
AT2G38750	down	training
AT2G38760	down	training
AT2G38790	down	training
AT2G38905	down	training
AT2G39000	down	training
AT2G39010	down	training
AT2G39110	down	training
AT2G39220	down	training
AT2G39250	down	training
AT2G39700	down	training
AT2G39800	down	training
AT2G40080	down	training
AT2G40100	down	training
AT2G40170	down	training
AT2G40250	down	training
AT2G40320	down	training
AT2G40370	down	training
AT2G40470	down	training
AT2G40610	down	training
AT2G40900	down	training
AT2G41312	down	training
AT2G41330	down	training
AT2G41660	down	training
AT2G42560	down	training
AT2G42840	down	training
AT2G43040	down	training
AT2G43150	down	training
AT2G43530	down	training
AT2G43550	down	training
AT2G44010	down	training
AT2G44130	down	training
AT2G44210	down	training
AT2G44230	down	training
AT2G44280	down	training
AT2G44290	down	training
AT2G44300	down	training
AT2G44370	down	training
AT2G44460	down	training
AT2G44830	down	training
AT2G44910	down	training
AT2G45220	down	training
AT2G45490	down	training
AT2G45820	down	training
AT2G45830	down	training
AT2G45890	down	training
AT2G46150	down	training
AT2G46160	down	training
AT2G46380	down	training
AT2G46530	down	training
AT2G46570	down	training
AT2G46630	down	training
AT2G46680	down	training
AT2G46780	down	training
AT2G46810	down	training
AT2G46830	down	training
AT2G47600	down	training
AT2G47860	down	training
AT2G48080	down	training
AT2G48140	down	training
AT3G01142	down	training
AT3G01190	down	training
AT3G01220	down	training
AT3G01260	down	training
AT3G01350	down	training
AT3G01513	down	training
AT3G01570	down	training
AT3G01710	down	training
AT3G02140	down	training
AT3G02210	down	training
AT3G02500	down	training
AT3G02620	down	training
AT3G02730	down	training
AT3G02880	down	training
AT3G02940	down	training
AT3G03130	down	training
AT3G03341	down	training
AT3G03620	down	training
AT3G03830	down	training
AT3G03840	down	training
AT3G04370	down	training
AT3G04640	down	training
AT3G05180	down	training
AT3G05640	down	training
AT3G05770	down	training
AT3G05980	down	training
AT3G05990	down	training
AT3G06145	down	training
AT3G06370	down	training
AT3G06778	down	training
AT3G06868	down	training
AT3G06870	down	training
AT3G07000	down	training
AT3G07540	down	training
AT3G07900	down	training
AT3G08600	down	training
AT3G09020	down	training
AT3G09070	down	training
AT3G09220	down	training
AT3G09270	down	training
AT3G09490	down	training
AT3G09710	down	training
AT3G09940	down	training
AT3G10080	down	training
AT3G10340	down	training
AT3G10912	down	training
AT3G11340	down	training
AT3G11410	down	training
AT3G11580	down	training
AT3G11600	down	training
AT3G11900	down	training
AT3G12110	down	training
AT3G12500	down	training
AT3G12700	down	training
AT3G12977	down	training
AT3G13000	down	training
AT3G13310	down	training
AT3G13980	down	training
AT3G14060	down	training
AT3G14440	down	training
AT3G14880	down	training
AT3G15115	down	training
AT3G15210	down	training
AT3G15280	down	training
AT3G15510	down	training
AT3G15650	down	training
AT3G15760	down	training
AT3G15890	down	training
AT3G15950	down	training
AT3G15990	down	training
AT3G16240	down	training
AT3G16250	down	training
AT3G16330	down	training
AT3G16340	down	training
AT3G16370	down	training
AT3G16400	down	training
AT3G16420	down	training
AT3G16430	down	training
AT3G16440	down	training
AT3G16460	down	training
AT3G16470	down	training
AT3G16520	down	training
AT3G16530	down	training
AT3G16690	down	training
AT3G16700	down	training
AT3G16850	down	training
AT3G16860	down	training
AT3G17050	down	training
AT3G17380	down	training
AT3G17510	down	training
AT3G17520	down	training
AT3G17580	down	training
AT3G17609	down	training
AT3G18080	down	training
AT3G18490	down	training
AT3G19030	down	training
AT3G19400	down	training
AT3G19553	down	training
AT3G19580	down	training
AT3G19620	down	training
AT3G20015	down	training
AT3G20130	down	training
AT3G20370	down	training
AT3G20470	down	training
AT3G20940	down	training
AT3G20960	down	training
AT3G21090	down	training
AT3G21380	down	training
AT3G21670	down	training
AT3G21760	down	training
AT3G22060	down	training
AT3G22570	down	training
AT3G22600	down	training
AT3G22620	down	training
AT3G22760	down	training
AT3G22830	down	training
AT3G22930	down	training
AT3G23570	down	training
AT3G23870	down	training
AT3G24310	down	training
AT3G24518	down	training
AT3G24520	down	training
AT3G24715	down	training
AT3G24927	down	training
AT3G25640	down	training
AT3G25670	down	training
AT3G25710	down	training
AT3G26310	down	training
AT3G26330	down	training
AT3G26700	down	training
AT3G26740	down	training
AT3G27170	down	training
AT3G27250	down	training
AT3G27400	down	training
AT3G27690	down	training
AT3G27884	down	training
AT3G27960	down	training
AT3G27970	down	training
AT3G28100	down	training
AT3G28160	down	training
AT3G28345	down	training
AT3G28455	down	training
AT3G28740	down	training
AT3G29030	down	training
AT3G29575	down	training
AT3G29630	down	training
AT3G43720	down	training
AT3G44050	down	training
AT3G44320	down	training
AT3G44326	down	training
AT3G44330	down	training
AT3G44540	down	training
AT3G44550	down	training
AT3G44735	down	training
AT3G45070	down	training
AT3G45530	down	training
AT3G45680	down	training
AT3G45700	down	training
AT3G45710	down	training
AT3G45960	down	training
AT3G46130	down	training
AT3G46670	down	training
AT3G46700	down	training
AT3G47210	down	training
AT3G47295	down	training
AT3G47620	down	training
AT3G47750	down	training
AT3G48100	down	training
AT3G48350	down	training
AT3G48940	down	training
AT3G49070	down	training
AT3G49220	down	training
AT3G49690	down	training
AT3G49845	down	training
AT3G49900	down	training
AT3G50120	down	training
AT3G50220	down	training
AT3G50300	down	training
AT3G50400	down	training
AT3G50660	down	training
AT3G50700	down	training
AT3G50750	down	training
AT3G50780	down	training
AT3G50820	down	training
AT3G51240	down	training
AT3G51330	down	training
AT3G51660	down	training
AT3G51670	down	training
AT3G51810	down	training
AT3G51860	down	training
AT3G51930	down	training
AT3G51970	down	training
AT3G52060	down	training
AT3G52070	down	training
AT3G52748	down	training
AT3G53190	down	training
AT3G53420	down	training
AT3G53980	down	training
AT3G54140	down	training
AT3G54420	down	training
AT3G54580	down	training
AT3G54590	down	training
AT3G54600	down	training
AT3G54820	down	training
AT3G54940	down	training
AT3G55090	down	training
AT3G55120	down	training
AT3G55500	down	training
AT3G55610	down	training
AT3G55660	down	training
AT3G55840	down	training
AT3G55880	down	training
AT3G55940	down	training
AT3G55950	down	training
AT3G56000	down	training
AT3G56050	down	training
AT3G56060	down	training
AT3G56080	down	training
AT3G56275	down	training
AT3G56350	down	training
AT3G56370	down	training
AT3G57010	down	training
AT3G57020	down	training
AT3G57380	down	training
AT3G57540	down	training
AT3G57785	down	training
AT3G58190	down	training
AT3G58450	down	training
AT3G58650	down	training
AT3G58710	down	training
AT3G58850	down	training
AT3G59010	down	training
AT3G59270	down	training
AT3G59370	down	training
AT3G59480	down	training
AT3G60220	down	training
AT3G60390	down	training
AT3G60400	down	training
AT3G60840	down	training
AT3G61160	down	training
AT3G61380	down	training
AT3G61490	down	training
AT3G61750	down	training
AT3G61840	down	training
AT3G61970	down	training
AT3G62040	down	training
AT3G62410	down	training
AT3G63210	down	training
AT3G63470	down	training
AT4G00400	down	training
AT4G00430	down	training
AT4G00480	down	training
AT4G00880	down	training
AT4G00910	down	training
AT4G01070	down	training
AT4G01110	down	training
AT4G01140	down	training
AT4G01430	down	training
AT4G01450	down	training
AT4G01460	down	training
AT4G01575	down	training
AT4G02050	down	training
AT4G02360	down	training
AT4G02630	down	training
AT4G03070	down	training
AT4G03100	down	training
AT4G03330	down	training
AT4G03420	down	training
AT4G04840	down	training
AT4G04850	down	training
AT4G05100	down	training
AT4G05330	down	training
AT4G06534	down	training
AT4G06536	down	training
AT4G08300	down	training
AT4G08555	down	training
AT4G09030	down	training
AT4G09500	down	training
AT4G09600	down	training
AT4G10160	down	training
AT4G10360	down	training
AT4G10770	down	training
AT4G10910	down	training
AT4G11210	down	training
AT4G11211	down	training
AT4G11320	down	training
AT4G11330	down	training
AT4G11780	down	training
AT4G11890	down	training
AT4G11900	down	training
AT4G12170	down	training
AT4G12390	down	training
AT4G12430	down	training
AT4G12510	down	training
AT4G12520	down	training
AT4G12545	down	training
AT4G12550	down	training
AT4G12690	down	training
AT4G12730	down	training
AT4G13180	down	training
AT4G13290	down	training
AT4G14250	down	training
AT4G14380	down	training
AT4G14465	down	training
AT4G14500	down	training
AT4G14550	down	training
AT4G14740	down	training
AT4G14819	down	training
AT4G15330	down	training
AT4G15340	down	training
AT4G15380	down	training
AT4G15620	down	training
AT4G15630	down	training
AT4G15760	down	training
AT4G15765	down	training
AT4G15920	down	training
AT4G15990	down	training
AT4G16000	down	training
AT4G16447	down	training
AT4G17030	down	training
AT4G17090	down	training
AT4G17220	down	training
AT4G17280	down	training
AT4G17460	down	training
AT4G17470	down	training
AT4G17480	down	training
AT4G17550	down	training
AT4G18270	down	training
AT4G18280	down	training
AT4G18530	down	training
AT4G18570	down	training
AT4G18610	down	training
AT4G18760	down	training
AT4G18890	down	training
AT4G18920	down	training
AT4G19370	down	training
AT4G19420	down	training
AT4G19820	down	training
AT4G19970	down	training
AT4G20050	down	training
AT4G20260	down	training
AT4G20362	down	training
AT4G20460	down	training
AT4G20780	down	training
AT4G20870	down	training
AT4G21020	down	training
AT4G21230	down	training
AT4G21270	down	training
AT4G21440	down	training
AT4G21730	down	training
AT4G21745	down	training
AT4G21910	down	training
AT4G21940	down	training
AT4G21970	down	training
AT4G22200	down	training
AT4G22210	down	training
AT4G22212	down	training
AT4G22470	down	training
AT4G22610	down	training
AT4G22730	down	training
AT4G22750	down	training
AT4G22810	down	training
AT4G23070	down	training
AT4G23210	down	training
AT4G23250	down	training
AT4G23260	down	training
AT4G23270	down	training
AT4G23450	down	training
AT4G23500	down	training
AT4G23870	down	training
AT4G24130	down	training
AT4G24180	down	training
AT4G24780	down	training
AT4G24790	down	training
AT4G25250	down	training
AT4G25420	down	training
AT4G25810	down	training
AT4G25900	down	training
AT4G25960	down	training
AT4G26200	down	training
AT4G26320	down	training
AT4G26390	down	training
AT4G26530	down	training
AT4G26690	down	training
AT4G26790	down	training
AT4G27530	down	training
AT4G27560	down	training
AT4G27840	down	training
AT4G28110	down	training
AT4G28250	down	training
AT4G28440	down	training
AT4G29720	down	training
AT4G29800	down	training
AT4G29905	down	training
AT4G29920	down	training
AT4G29930	down	training
AT4G30240	down	training
AT4G30400	down	training
AT4G30460	down	training
AT4G30530	down	training
AT4G30610	down	training
AT4G30650	down	training
AT4G30850	down	training
AT4G31380	down	training
AT4G31500	down	training
AT4G31550	down	training
AT4G31730	down	training
AT4G31805	down	training
AT4G31820	down	training
AT4G32650	down	training
AT4G32770	down	training
AT4G32890	down	training
AT4G32980	down	training
AT4G33070	down	training
AT4G33330	down	training
AT4G33440	down	training
AT4G33490	down	training
AT4G33550	down	training
AT4G33610	down	training
AT4G33660	down	training
AT4G33666	down	training
AT4G33810	down	training
AT4G33905	down	training
AT4G34135	down	training
AT4G34760	down	training
AT4G34800	down	training
AT4G35030	down	training
AT4G35060	down	training
AT4G35100	down	training
AT4G35320	down	training
AT4G35350	down	training
AT4G35550	down	training
AT4G35620	down	training
AT4G35690	down	training
AT4G35985	down	training
AT4G36220	down	training
AT4G36520	down	training
AT4G36600	down	training
AT4G36610	down	training
AT4G36700	down	training
AT4G37400	down	training
AT4G37410	down	training
AT4G37530	down	training
AT4G37700	down	training
AT4G37750	down	training
AT4G38080	down	training
AT4G38320	down	training
AT4G38420	down	training
AT4G38690	down	training
AT4G38770	down	training
AT4G38840	down	training
AT4G38860	down	training
AT4G38932	down	training
AT4G38960	down	training
AT4G39320	down	training
AT4G39510	down	training
AT4G39770	down	training
AT4G39950	down	training
AT4G40065	down	training
AT4G40090	down	training
AT5G01200	down	training
AT5G01220	down	training
AT5G01300	down	training
AT5G01330	down	training
AT5G01380	down	training
AT5G01600	down	training
AT5G01760	down	training
AT5G01870	down	training
AT5G02090	down	training
AT5G02170	down	training
AT5G02370	down	training
AT5G02620	down	training
AT5G02640	down	training
AT5G03120	down	training
AT5G03260	down	training
AT5G03520	down	training
AT5G03795	down	training
AT5G03870	down	training
AT5G04000	down	training
AT5G04120	down	training
AT5G04220	down	training
AT5G04380	down	training
AT5G04950	down	training
AT5G05270	down	training
AT5G05320	down	training
AT5G05400	down	training
AT5G05940	down	training
AT5G05960	down	training
AT5G05965	down	training
AT5G06150	down	training
AT5G06390	down	training
AT5G06400	down	training
AT5G06630	down	training
AT5G06760	down	training
AT5G06800	down	training
AT5G07080	down	training
AT5G07240	down	training
AT5G07330	down	training
AT5G07475	down	training
AT5G08370	down	training
AT5G08640	down	training
AT5G09520	down	training
AT5G09530	down	training
AT5G10230	down	training
AT5G10430	down	training
AT5G10580	down	training
AT5G11060	down	training
AT5G11070	down	training
AT5G11110	down	training
AT5G11260	down	training
AT5G11300	down	training
AT5G11420	down	training
AT5G11540	down	training
AT5G11550	down	training
AT5G11990	down	training
AT5G12900	down	training
AT5G13580	down	training
AT5G13930	down	training
AT5G14070	down	training
AT5G14090	down	training
AT5G14130	down	training
AT5G14610	down	training
AT5G14690	down	training
AT5G14700	down	training
AT5G15150	down	training
AT5G15180	down	training
AT5G15290	down	training
AT5G15310	down	training
AT5G15350	down	training
AT5G15780	down	training
AT5G15830	down	training
AT5G15850	down	training
AT5G15960	down	training
AT5G15970	down	training
AT5G16030	down	training
AT5G16170	down	training
AT5G16350	down	training
AT5G16590	down	training
AT5G16770	down	training
AT5G16980	down	training
AT5G17000	down	training
AT5G17160	down	training
AT5G17300	down	training
AT5G17460	down	training
AT5G17490	down	training
AT5G17810	down	training
AT5G17820	down	training
AT5G18010	down	training
AT5G18020	down	training
AT5G18030	down	training
AT5G18050	down	training
AT5G18060	down	training
AT5G18080	down	training
AT5G18200	down	training
AT5G19190	down	training
AT5G19530	down	training
AT5G19600	down	training
AT5G19730	down	training
AT5G19970	down	training
AT5G20270	down	training
AT5G20490	down	training
AT5G20520	down	training
AT5G20540	down	training
AT5G20550	down	training
AT5G20670	down	training
AT5G21430	down	training
AT5G21482	down	training
AT5G22355	down	training
AT5G22860	down	training
AT5G22870	down	training
AT5G22930	down	training
AT5G23190	down	training
AT5G23220	down	training
AT5G23400	down	training
AT5G23750	down	training
AT5G23830	down	training
AT5G23840	down	training
AT5G23910	down	training
AT5G23940	down	training
AT5G23950	down	training
AT5G24080	down	training
AT5G24090	down	training
AT5G24100	down	training
AT5G24105	down	training
AT5G24130	down	training
AT5G24140	down	training
AT5G24160	down	training
AT5G24290	down	training
AT5G24770	down	training
AT5G24780	down	training
AT5G24800	down	training
AT5G24870	down	training
AT5G24920	down	training
AT5G25120	down	training
AT5G25130	down	training
AT5G25140	down	training
AT5G25220	down	training
AT5G25610	down	training
AT5G26270	down	training
AT5G26280	down	training
AT5G26310	down	training
AT5G26660	down	training
AT5G26820	down	training
AT5G27350	down	training
AT5G33290	down	training
AT5G35190	down	training
AT5G35580	down	training
AT5G35940	down	training
AT5G36140	down	training
AT5G36180	down	training
AT5G36260	down	training
AT5G37300	down	training
AT5G37690	down	training
AT5G37950	down	training
AT5G37990	down	training
AT5G38000	down	training
AT5G38020	down	training
AT5G38030	down	training
AT5G38100	down	training
AT5G38610	down	training
AT5G38870	down	training
AT5G38970	down	training
AT5G39030	down	training
AT5G39580	down	training
AT5G39860	down	training
AT5G40020	down	training
AT5G40170	down	training
AT5G40250	down	training
AT5G40420	down	training
AT5G40450	down	training
AT5G40510	down	training
AT5G40630	down	training
AT5G40730	down	training
AT5G40980	down	training
AT5G41040	down	training
AT5G41050	down	training
AT5G41410	down	training
AT5G41590	down	training
AT5G41800	down	training
[truncated: 676 more rows]
