# Supplementary material for: RNA-seq assistant: machine learning based methods to identify more transcriptional regulated genes
Source: BMC Genomics. 2018 Jul 20;19:546. doi: 10.1186/s12864-018-4932-2 (PMC6053725; doi:10.1186/s12864-018-4932-2)
Supplement: Supplementary file 1 — Table S1. Primers for qPCR. Table S2. The list of all features considered prior to feature selection. Table S3. Training and testing data set used for machine learning. Table S4. Summary of feature evaluation. Table S5. Selected features via differential models. Table S6. AUC values of different feature selection methods with combination of different classification methods. Table S7. Predicted genes by the model based on InfoGain feature selection and Logistic Regression. Table S8. GO analysis of predicted genes. (ZIP 215 kb) [file 12864_2018_4932_MOESM1_ESM.zip › Additional file 1 Table S4.xlsx]

## Sheet: Sheet1
Table S4. Summary of feature evaluation.
measures	Classification method	InfoGain	CFS	ReliefF	SymmetricalUncert	OneR	GainRatio
AUC	Logistic Regression	0.839	0.823	0.81	0.801	0.811	0.694
	Classification Via Regression	0.834	0.802	0.796	0.778	0.792	0.687
	Random Forest	0.83	0.801	0.803	0.768	0.793	0.657
	LMT	0.826	0.793	0.797	0.78	0.786	0.684
	Random Subspace	0.816	0.788	0.793	0.757	0.782	0.621
Accuracy	Logistic Regression	0.7863	0.7691	0.756	0.763	0.761	0.691
	Classification Via Regression	0.7854	0.7499	0.7489	0.73	0.743	0.69
	Random Forest	0.7765	0.7518	0.7662	0.73	0.733	0.673
	LMT	0.7751	0.7513	0.7564	0.729	0.751	0.683
	Random Subspace	0.7835	0.7438	0.7583	0.723	0.742	0.674
F-measure	Logistic Regression	0.78	0.762	0.747	0.754	0.752	0.656
	Classification Via Regression	0.775	0.736	0.738	0.715	0.728	0.642
	Random Forest	0.768	0.742	0.756	0.715	0.72	0.63
	LMT	0.766	0.74	0.746	0.715	0.74	0.64
	Random Subspace	0.772	0.727	0.743	0.701	0.723	0.596
MCC	Logistic Regression	0.53	0.49	0.459	0.475	0.47	0.292
	Classification Via Regression	0.528	0.443	0.442	0.396	0.426	0.291
	Random Forest	0.507	0.449	0.482	0.397	0.403	0.24
	LMT	0.503	0.447	0.459	0.393	0.447	0.269
	Random Subspace	0.524	0.429	0.464	0.376	0.424	0.253
