# Supplementary material for: RNA-seq assistant: machine learning based methods to identify more transcriptional regulated genes
Source: BMC Genomics. 2018 Jul 20;19:546. doi: 10.1186/s12864-018-4932-2 (PMC6053725; doi:10.1186/s12864-018-4932-2)
Supplement: Supplementary file 1 — Table S1. Primers for qPCR. Table S2. The list of all features considered prior to feature selection. Table S3. Training and testing data set used for machine learning. Table S4. Summary of feature evaluation. Table S5. Selected features via differential models. Table S6. AUC values of different feature selection methods with combination of different classification methods. Table S7. Predicted genes by the model based on InfoGain feature selection and Logistic Regression. Table S8. GO analysis of predicted genes. (ZIP 215 kb) [file 12864_2018_4932_MOESM1_ESM.zip › Additional file 1 Table S5.xlsx]

## Sheet: Sheet1
Table S5. Selected features via differential models.
Ranking	InfoGain	CFS	ReliefF
1	K23log2FC_full_gene	K23diff_full_gene	K23diff_full_gene
2	K23diff_full_gene	K23diff_full_transcript	K23diff_full_transcript
3	K23log2FC_full_transcript	K23log2FC_full_transcript	K23log2FC_full_gene
4	K23diff_full_transcript	K23log2FC_full_gene	K14diff_full_gene
5	K14diff_full_gene	K14diff_full_gene	K23diff_TSS_200
6	K14log2FC_full_transcript	K14diff_full_transcript	K23log2FC_full_transcript
7	K23diff_TSS1500	K23diff_TSS_200	K14diff_full_transcript
8	K14diff_full_transcript	K23diff_TSS1500	eK9diff_full_gene
9	K23log2FC_TSS_200	K23log2FC_exon_body	eK9diff_TSS1500
10	K23diff_TSS_200	K14log2FC_full_gene	K23diff_TSS1500
11	K23diff_single_exon	K23diff_single_exon	eK9diff_full_transcript
12	K23C_full_transcript	K23diff_exon_body	K23diff_single_exon
13	K14C_full_gene	K14log2FC_full_transcript	K9diff_TSS1500
14	K14C_full_transcript	avg_fcCOLK23_air_C2H4.diff	K9diff_full_gene
15	K23C_full_gene	K14diff_single_exon	K9diff_full_transcript
16	K14log2FC_full_gene	K23diff_first_exon	eK9diff_TTS200
17	K23diff_exon_body	K23log2FC_TSS_200	avg_fcCOLK23_air_C2H4.diff
18	K23log2FC_exon_body	K23log2FC_first_exon	eK9diff_single_exon
19	avg_fcCOLK23_air_C2H4.diff	K14diff_TSS_200	eK9diff_TSS_200
20	K23C_TSS1500	eK9diff_TSS1500	eK14diff_full_transcript
21	K23log2FC_TSS1500	K9diff_TSS1500	eK14diff_full_gene
22	K9C_TSS1500	K9diff_full_gene	K14diff_TSS1500
23	K9A_TSS1500	avg_peaksizeCOLK23_air_C2H4.diff	eK9diff_TSS200
