# Supplementary material for: RNA-seq assistant: machine learning based methods to identify more transcriptional regulated genes
Source: BMC Genomics. 2018 Jul 20;19:546. doi: 10.1186/s12864-018-4932-2 (PMC6053725; doi:10.1186/s12864-018-4932-2)
Supplement: Supplementary file 1 — Table S1. Primers for qPCR. Table S2. The list of all features considered prior to feature selection. Table S3. Training and testing data set used for machine learning. Table S4. Summary of feature evaluation. Table S5. Selected features via differential models. Table S6. AUC values of different feature selection methods with combination of different classification methods. Table S7. Predicted genes by the model based on InfoGain feature selection and Logistic Regression. Table S8. GO analysis of predicted genes. (ZIP 215 kb) [file 12864_2018_4932_MOESM1_ESM.zip › Additional file 1 Table S7.xlsx]

## Sheet: Sheet1
Table S7. Predicted genes by the model based on InfoGain feature selection and Logistic Regression.
gene_id	predicted	actual	probability
AT1G53887	up	?	1
AT5G66590	down	down	1
ATCG00490	up	up	1
AT3G41768	up	up	1
ATCG00150	up	up	1
AT1G53910	up	?	1
ATCG01050	up	up	1
ATCG01070	up	up	1
ATCG00950	up	up	1
ATCG00340	up	up	1
AT5G23410	down	?	1
ATMG00130	up	?	1
ATCG00820	up	up	1
ATMG00070	up	up	1
ATCG00220	up	?	1
ATCG01120	up	up	1
ATMG01350	up	?	1
AT1G62910	down	?	1
ATCG00810	up	up	1
AT3G63540	up	?	1
ATMG00080	up	up	1
AT3G09162	up	?	1
ATCG00470	up	up	1
AT4G39180	down	?	1
AT5G44200	down	?	1
ATCG00790	up	up	1
ATCG00530	up	up	1
AT3G03370	down	?	1
AT3G26520	up	?	1
ATCG00180	up	up	1
AT4G08400	down	?	1
AT2G40670	up	up	1
ATMG01130	up	?	1
AT1G36050	up	?	1
ATCG00700	up	up	1
ATCG01100	up	up	1
AT1G69530	down	down	1
AT3G22840	down	?	1
ATMG00030	up	up	1
ATCG00380	up	up	1
AT1G07500	down	?	1
ATCG01240	up	?	1
ATMG00690	up	?	1
AT1G33120	down	?	1
AT5G66080	down	?	1
ATCG00020	up	up	1
ATCG00710	up	up	1
ATCG00540	up	up	1
AT5G28390	down	?	1
ATCG00600	up	?	1
ATMG00160	up	up	1
ATMG01390	up	up	1
AT2G41230	up	up	1
ATCG00720	up	up	1
ATCG00580	up	up	1
ATMG00060	up	up	1
ATMG01170	up	?	1
ATCG00160	up	up	1
ATCG00420	up	up	1
ATMG00110	up	?	1
AT1G50110	up	up	1
ATCG00070	up	up	1
AT3G26539	up	?	1
ATMG01370	up	?	1
AT5G10330	down	?	1
ATMG00650	up	?	1
ATCG00040	up	up	1
ATMG00680	up	?	1
AT3G41761	up	?	1
ATCG01180	up	up	1
AT5G25757	down	?	1
AT5G39610	up	up	1
ATCG00130	up	up	1
ATCG01040	up	up	1
ATMG00660	up	?	1
ATCG00190	up	up	1
AT1G38131	down	?	1
AT5G25754	down	?	1
ATCG01090	up	up	1
ATMG00630	up	?	1
ATCG00770	up	up	1
ATCG00630	up	up	1
ATMG00960	up	?	1
ATMG01360	up	up	1
AT3G24870	down	?	1
ATCG00330	up	up	1
ATCG00360	up	up	1
ATCG00270	up	up	1
ATCG00510	up	up	1
ATCG00300	up	up	1
ATMG00020	up	up	1
ATCG00500	up	up	1
ATMG01220	up	?	1
ATCG01110	up	up	1
ATCG00780	up	up	1
ATCG00800	up	up	1
ATCG01020	up	up	1
ATMG01120	up	?	1
AT3G24880	down	?	1
ATCG00750	up	up	1
ATCG00050	up	?	1
ATCG00550	up	up	1
AT5G09600	down	?	1
AT4G05071	up	?	1
AT5G10336	up	?	1
ATMG00640	up	up	1
ATMG01380	up	?	1
ATMG00090	up	up	1
AT1G17980	up	?	1
ATCG01080	up	up	1
ATCG00570	up	?	1
ATCG00520	up	up	1
AT4G38405	down	?	1
ATCG00140	up	up	1
AT2G40610	down	down	1
AT3G09863	down	?	1
ATCG00760	up	up	1
ATCG00430	up	up	1
ATCG00120	up	up	1
ATCG00900	up	up	1
ATCG00680	up	up	1
ATCG00660	up	up	1
ATCG01060	up	up	1
ATCG00065	up	up	1
ATCG00480	up	up	1
ATCG00740	up	up	1
ATCG00640	up	up	1
AT2G48121	down	?	1
ATCG00170	up	up	1
AT3G21510	up	up	1
ATCG01130	up	up	1
ATCG00350	up	up	1
ATCG00080	up	?	1
ATCG00280	up	up	1
ATCG01010	up	up	1
ATCG00650	up	up	1
AT2G45245	down	?	1
ATCG00560	up	up	1
ATCG00730	up	up	1
AT3G60930	down	?	1
AT4G32210	down	?	1
ATCG00440	up	up	1
AT1G18030	up	?	1
AT5G65990	down	down	1
AT1G80980	down	?	0.999
AT2G35300	down	down	0.999
AT5G07030	down	?	0.999
AT3G01516	down	?	0.999
AT4G36830	down	down	0.999
AT2G47844	down	?	0.999
AT2G01340	down	?	0.999
AT1G80240	down	down	0.999
AT2G18620	down	down	0.999
AT5G25360	up	up	0.999
AT4G15545	up	up	0.999
AT4G31877	up	up	0.999
AT1G62181	down	?	0.999
AT4G32890	down	down	0.999
AT1G56000	down	?	0.999
AT4G20720	down	?	0.999
AT5G37070	up	?	0.998
AT5G44255	up	up	0.998
AT5G65280	down	down	0.998
AT3G59220	up	up	0.998
AT5G66580	down	down	0.998
AT1G33140	down	?	0.998
AT1G52000	down	down	0.998
AT1G62620	down	?	0.998
AT1G63150	down	?	0.998
AT5G03670	up	up	0.998
AT2G21830	down	?	0.998
AT3G11780	up	?	0.998
AT5G64210	down	down	0.998
AT3G27250	down	down	0.997
AT3G46580	down	?	0.997
AT1G64480	up	?	0.997
AT2G20750	down	down	0.997
AT1G78230	down	down	0.997
AT3G59900	up	up	0.997
AT5G28440	down	?	0.997
AT5G15600	down	?	0.997
AT1G33660	down	?	0.997
AT4G18620	down	?	0.997
AT2G48030	down	?	0.997
AT4G24480	up	up	0.997
AT1G74650	up	up	0.997
AT2G45680	down	down	0.996
AT1G56600	down	?	0.996
AT4G13400	up	?	0.996
AT5G47560	down	down	0.996
AT5G42730	down	?	0.996
AT5G66690	down	?	0.996
AT4G15540	up	up	0.996
AT3G08030	down	?	0.996
AT5G01330	down	down	0.996
AT2G38210	down	?	0.996
AT2G47770	down	down	0.996
AT1G64660	down	?	0.996
AT5G50360	down	?	0.995
AT3G23150	up	up	0.995
AT4G06536	down	down	0.995
AT2G42380	down	?	0.995
AT3G61810	down	?	0.995
AT4G12510	down	down	0.995
AT5G40390	down	?	0.995
AT1G19150	down	?	0.995
AT5G06760	down	down	0.995
AT5G14910	up	?	0.995
AT3G61820	down	?	0.995
AT5G42100	down	?	0.995
AT4G40011	up	?	0.995
AT4G00430	down	down	0.995
AT5G20670	down	down	0.995
AT3G58850	down	down	0.995
AT2G44080	up	up	0.995
AT5G01300	down	down	0.995
AT1G79420	down	?	0.995
AT2G15960	up	up	0.995
AT5G10390	down	?	0.995
AT3G20900	up	up	0.995
AT3G06870	down	down	0.995
AT2G37640	down	?	0.994
AT1G01570	down	down	0.994
AT1G30040	down	?	0.994
AT1G20190	down	?	0.994
AT5G17520	up	?	0.994
AT5G43700	up	?	0.994
AT4G39340	down	?	0.994
AT4G35190	up	up	0.994
AT5G66170	up	up	0.994
AT1G02190	down	?	0.994
AT1G16890	up	?	0.994
AT5G58550	down	?	0.994
AT5G03730	up	up	0.993
AT4G21930	down	?	0.993
AT3G55250	up	up	0.993
AT3G61750	down	down	0.993
AT4G26520	down	?	0.993
AT3G51240	down	down	0.993
AT3G62100	down	?	0.993
AT3G06770	down	down	0.993
AT2G47275	up	?	0.993
AT5G03660	up	?	0.993
AT5G54770	down	?	0.993
AT3G60520	up	up	0.993
AT5G13930	down	down	0.992
AT5G66570	down	?	0.992
AT4G01335	up	up	0.992
AT3G06868	down	down	0.992
AT5G61520	down	down	0.992
AT5G40790	down	?	0.992
AT4G38470	up	up	0.992
AT4G13040	up	up	0.992
AT4G04900	down	?	0.992
AT1G18870	down	down	0.992
AT5G03890	up	up	0.992
AT5G25610	down	down	0.992
AT3G63450	down	?	0.992
AT1G01620	down	down	0.992
AT5G18790	down	?	0.992
AT3G56060	down	down	0.992
AT1G01110	down	?	0.992
AT3G21750	down	down	0.992
AT5G03740	up	up	0.992
AT4G17440	down	?	0.992
AT1G72610	down	down	0.992
AT2G29380	down	down	0.991
AT2G47270	up	up	0.991
AT5G28430	down	?	0.991
AT5G16200	down	?	0.991
AT2G47890	down	down	0.991
AT4G33580	up	up	0.991
AT1G01900	down	?	0.991
AT1G20070	down	?	0.991
AT3G43291	down	?	0.991
AT1G53830	down	down	0.991
AT2G43330	down	?	0.991
AT3G30730	up	?	0.991
AT5G61450	up	?	0.99
AT2G25482	up	?	0.99
AT5G54075	down	?	0.99
AT2G12461	up	?	0.99
AT5G22310	up	?	0.99
AT4G38650	down	up	0.99
AT3G63430	down	?	0.99
AT1G15180	down	?	0.99
AT2G37925	down	down	0.99
AT4G27030	down	?	0.99
AT3G53200	up	up	0.99
AT2G31985	down	?	0.99
AT5G67280	down	?	0.989
AT2G43010	down	?	0.989
AT1G20030	down	down	0.989
AT1G80090	down	down	0.989
AT4G06744	up	up	0.989
AT3G61920	down	?	0.989
AT5G67450	down	?	0.989
AT4G26530	down	down	0.989
AT5G49700	up	up	0.989
AT2G30250	up	?	0.989
AT5G25350	up	up	0.989
AT5G47550	down	down	0.989
AT4G34480	down	?	0.989
AT1G02180	down	?	0.989
AT5G18450	down	?	0.988
AT3G23050	down	?	0.988
AT2G40205	up	?	0.988
AT4G38400	down	down	0.988
AT4G17280	down	down	0.988
AT2G15830	up	up	0.988
AT4G00890	down	?	0.988
AT5G02620	down	down	0.988
AT1G77060	down	?	0.988
AT1G09530	up	up	0.988
AT5G59540	up	up	0.988
AT1G51140	down	down	0.988
AT3G45300	up	up	0.988
AT5G19800	down	?	0.988
AT5G27250	down	?	0.988
AT4G11350	down	?	0.988
AT3G63500	down	?	0.988
AT4G17460	down	down	0.988
AT3G25014	down	?	0.987
AT4G23510	up	up	0.987
AT4G16960	down	?	0.987
AT3G06145	down	down	0.987
AT5G14570	down	?	0.987
AT3G52370	down	?	0.987
AT5G14545	down	?	0.987
AT4G01070	down	down	0.987
AT3G54000	down	?	0.987
AT1G36060	up	up	0.987
AT1G22330	down	down	0.987
AT4G39360	down	?	0.987
AT5G64240	down	?	0.987
AT4G05430	down	?	0.987
AT5G41109	up	?	0.987
AT3G59890	up	up	0.987
AT4G37740	up	up	0.987
AT4G00820	down	?	0.987
AT4G36240	down	?	0.987
AT3G15450	up	up	0.987
AT4G21910	down	down	0.987
AT1G64390	down	?	0.986
AT4G31730	down	down	0.986
AT2G29480	up	?	0.986
AT4G38690	down	down	0.986
AT1G07901	up	?	0.986
AT4G06534	down	down	0.986
AT4G02970	down	?	0.986
AT3G09540	down	?	0.986
AT5G11590	down	?	0.986
AT2G36026	down	?	0.986
AT5G08330	down	down	0.985
AT5G49790	down	?	0.985
AT4G25490	down	?	0.985
AT5G01920	down	?	0.985
AT3G49120	down	down	0.985
AT5G17610	up	?	0.985
AT3G60390	down	down	0.985
AT5G28350	down	?	0.985
AT4G28180	down	?	0.985
AT5G49800	down	?	0.985
AT5G14830	down	?	0.985
AT1G29370	down	?	0.985
AT5G47600	down	?	0.985
AT5G59720	down	?	0.985
AT2G01818	down	?	0.985
AT5G18050	down	down	0.985
AT3G20898	up	up	0.985
AT2G02300	up	?	0.984
AT2G18790	down	?	0.984
AT1G01610	down	?	0.984
AT5G41460	down	?	0.984
AT3G16240	down	down	0.984
AT2G35740	down	?	0.984
AT1G15840	down	?	0.984
AT3G57010	down	down	0.984
AT1G09750	down	?	0.984
AT3G53420	down	down	0.984
AT2G10940	down	down	0.984
AT4G39780	up	up	0.984
AT2G43870	down	up	0.984
AT2G44740	down	?	0.984
AT1G04560	down	down	0.984
AT1G01840	down	?	0.984
AT5G49360	down	down	0.984
AT4G01200	down	up	0.984
AT2G44070	up	up	0.983
AT1G52580	down	down	0.983
AT2G20950	down	?	0.983
AT3G50820	down	down	0.983
AT3G19663	down	?	0.983
AT2G20515	down	?	0.983
AT3G21760	down	down	0.983
AT4G25390	down	?	0.983
AT3G17130	down	?	0.983
AT1G56220	up	?	0.983
AT4G18280	down	down	0.983
AT5G06990	down	?	0.983
AT4G25780	down	down	0.983
AT2G38230	down	?	0.982
AT4G27520	down	?	0.982
AT5G13630	down	?	0.982
AT5G14565	down	?	0.982
AT1G10370	down	down	0.982
AT3G63140	down	?	0.982
AT2G38255	down	?	0.982
AT1G32700	up	up	0.982
AT3G21755	down	down	0.982
AT1G01490	up	?	0.982
AT3G14880	down	down	0.982
AT1G80280	down	down	0.982
AT2G43800	down	?	0.982
AT1G01170	up	?	0.982
AT1G43800	down	down	0.981
AT5G64080	down	down	0.981
AT2G17300	down	down	0.981
AT4G16980	down	down	0.981
AT4G32260	down	?	0.981
AT1G79480	down	?	0.981
AT5G02190	down	?	0.981
AT2G21130	down	?	0.981
AT1G05640	down	?	0.981
AT1G28450	down	?	0.981
AT1G71692	down	?	0.981
AT5G57790	down	down	0.981
AT3G13438	up	?	0.981
AT3G02830	down	down	0.981
AT4G20690	down	?	0.981
AT4G38820	down	?	0.981
AT1G51840	up	?	0.981
AT1G27970	up	?	0.981
AT1G28290	down	?	0.981
AT1G73190	down	down	0.98
AT4G12170	down	down	0.98
AT5G10370	down	?	0.98
AT4G25420	down	down	0.98
AT5G17530	up	?	0.98
AT2G17120	down	down	0.98
AT4G22160	down	?	0.98
AT1G58150	down	?	0.98
AT5G18060	down	down	0.98
AT2G05790	down	?	0.98
AT5G67270	down	down	0.98
AT3G62690	down	?	0.98
AT4G30410	down	?	0.98
AT5G07200	down	?	0.98
AT5G41908	down	?	0.98
AT2G35350	down	?	0.98
AT5G59320	down	down	0.98
AT1G26233	up	?	0.98
AT4G35430	down	?	0.98
AT2G16740	up	up	0.98
AT4G28350	up	up	0.98
AT2G39990	up	?	0.98
AT2G21140	down	down	0.979
AT4G00030	down	?	0.979
AT5G23850	down	?	0.979
AT5G24206	up	?	0.979
AT3G29035	up	up	0.979
AT1G80310	down	?	0.979
AT1G01420	down	?	0.979
AT2G18270	up	?	0.979
AT5G20635	down	?	0.979
AT4G33905	down	down	0.979
AT5G66455	down	?	0.979
AT2G21540	down	down	0.979
AT5G59220	down	down	0.979
AT2G46300	down	?	0.979
AT1G74453	up	?	0.979
AT4G37760	down	?	0.979
AT1G78060	down	?	0.979
AT2G36895	up	up	0.979
AT5G17050	down	down	0.978
AT5G06190	down	?	0.978
AT1G74070	down	?	0.978
AT2G21880	down	down	0.978
AT4G01575	down	down	0.978
AT5G44210	up	up	0.978
AT4G22210	down	down	0.978
AT2G31560	down	down	0.978
AT3G17740	down	?	0.978
AT1G05135	up	?	0.978
AT2G47440	down	?	0.978
AT2G24970	down	?	0.978
AT4G27070	down	?	0.978
AT5G59080	up	?	0.978
AT1G20390	down	?	0.978
AT1G19300	down	?	0.978
AT1G20400	down	?	0.978
AT1G78860	down	down	0.978
AT2G44290	down	down	0.978
AT1G22350	down	down	0.978
AT2G01290	down	?	0.978
AT5G39870	down	?	0.978
AT5G67190	down	down	0.977
AT4G31060	down	?	0.977
AT1G15000	down	?	0.977
AT4G30170	down	down	0.977
AT1G05420	down	?	0.977
AT3G25719	down	?	0.977
AT1G19570	down	?	0.977
AT2G17850	down	?	0.977
AT5G27890	down	?	0.977
AT3G06140	down	?	0.977
AT4G04223	down	?	0.977
AT4G37330	down	?	0.977
AT2G47010	down	?	0.977
AT4G28720	down	?	0.977
AT4G32860	down	?	0.977
AT3G12110	down	down	0.977
AT4G38300	down	?	0.977
AT5G16340	down	down	0.977
AT5G11420	down	down	0.977
AT2G36270	down	?	0.976
AT5G01880	down	?	0.976
AT3G53980	down	down	0.976
AT1G33240	down	?	0.976
AT1G72100	down	down	0.976
AT5G12930	down	?	0.976
AT2G39800	down	down	0.976
AT3G16770	up	up	0.976
AT2G37330	down	?	0.976
AT3G17730	down	?	0.976
AT1G78210	down	down	0.976
AT3G11800	up	?	0.976
AT2G21370	down	?	0.975
AT4G14860	down	?	0.975
AT5G50175	down	?	0.975
AT1G07135	down	?	0.975
AT2G01300	down	?	0.975
AT2G16340	down	?	0.975
AT1G11730	down	?	0.975
AT5G63530	down	?	0.975
AT4G26960	down	?	0.975
AT1G12400	up	?	0.975
AT4G24080	down	?	0.975
AT3G24518	down	down	0.975
AT4G22010	down	?	0.975
AT5G06390	down	down	0.975
AT1G75000	down	up	0.974
AT1G52200	up	?	0.974
AT3G01570	down	down	0.974
AT3G15670	down	down	0.974
AT3G09550	down	?	0.974
AT2G44910	down	down	0.974
AT2G13820	down	?	0.974
AT3G04140	down	?	0.974
AT3G17680	up	up	0.974
AT3G13650	down	down	0.974
AT3G22820	down	?	0.974
AT5G45940	up	up	0.974
AT4G12540	down	?	0.974
AT5G49350	down	?	0.974
AT4G33980	up	up	0.974
AT1G22600	down	?	0.974
AT3G45780	down	?	0.974
AT5G38870	down	down	0.973
AT3G60530	up	up	0.973
AT5G55730	down	?	0.973
AT4G31890	down	?	0.973
AT2G38500	down	down	0.973
AT4G36230	down	?	0.973
AT5G25220	down	down	0.973
AT5G18690	down	?	0.973
AT2G29550	down	?	0.973
AT4G39950	down	down	0.973
AT4G36220	down	down	0.973
AT5G61440	up	?	0.973
AT1G10640	down	down	0.973
AT5G59820	down	?	0.973
AT5G05880	up	up	0.973
AT3G58620	down	down	0.973
AT5G65630	down	?	0.973
AT1G76360	down	?	0.973
AT1G01200	down	?	0.973
AT5G16590	down	down	0.973
AT1G02110	down	?	0.973
AT2G33120	up	?	0.972
AT5G03860	down	?	0.972
AT5G62100	down	down	0.972
AT4G14200	down	?	0.972
AT3G02610	down	?	0.972
AT1G63850	down	?	0.972
AT1G22710	down	?	0.972
AT4G09030	down	down	0.972
AT1G11580	down	?	0.972
AT5G62670	down	?	0.972
AT5G23220	down	down	0.972
AT2G35859	down	?	0.972
AT3G63445	down	?	0.972
AT5G27320	up	up	0.972
AT3G14310	down	?	0.972
AT5G05340	down	down	0.972
AT1G62520	down	?	0.972
AT2G35100	down	?	0.972
AT2G39050	down	?	0.972
AT1G80520	down	?	0.972
AT3G29030	down	down	0.972
AT1G43160	up	up	0.972
AT3G29120	down	?	0.972
AT5G04120	down	down	0.972
AT2G37975	up	?	0.971
AT1G20823	down	?	0.971
AT1G27420	down	?	0.971
AT5G02030	down	?	0.971
AT1G43000	down	?	0.971
AT1G08990	down	down	0.971
AT2G22880	up	up	0.971
AT1G69080	down	?	0.971
AT1G08700	down	?	0.971
AT1G04340	up	?	0.971
AT2G38860	down	?	0.971
AT3G15280	down	down	0.971
AT4G01400	down	?	0.97
AT4G14030	up	up	0.97
AT1G77450	down	down	0.97
AT4G38740	down	?	0.97
AT1G15950	down	?	0.97
AT1G19910	up	?	0.97
AT1G64970	down	down	0.97
AT5G17260	down	?	0.97
AT1G56700	up	?	0.97
AT4G36180	down	?	0.97
AT3G44735	down	down	0.97
AT3G56130	up	?	0.97
AT5G17490	down	down	0.97
AT3G07000	down	down	0.97
AT5G01335	down	?	0.97
AT2G28720	up	?	0.97
AT2G46290	down	?	0.97
AT5G51620	down	?	0.97
AT5G12030	down	?	0.97
AT2G28500	down	?	0.97
AT5G08630	down	?	0.97
AT3G59210	up	?	0.97
AT2G45470	down	?	0.97
AT4G26870	down	?	0.97
AT1G17745	down	?	0.97
AT5G22360	up	?	0.97
AT3G15540	down	down	0.97
AT4G12000	down	?	0.97
AT1G14580	down	?	0.97
AT5G64310	down	?	0.97
AT1G32710	down	?	0.969
AT4G31550	down	down	0.969
AT2G28790	down	?	0.969
AT3G02380	down	?	0.969
AT5G01200	down	down	0.969
AT5G60890	down	down	0.969
AT4G38825	down	?	0.969
AT3G23450	down	?	0.969
AT1G63530	down	?	0.969
AT1G67750	down	down	0.969
AT1G29050	down	?	0.969
AT5G64640	down	?	0.969
AT4G27320	up	?	0.969
AT2G45600	down	?	0.969
AT1G61380	up	up	0.969
AT5G42040	down	?	0.969
AT1G02350	down	?	0.968
AT4G00305	down	?	0.968
AT5G57685	down	down	0.968
AT5G03090	down	?	0.968
AT5G49138	down	down	0.968
AT5G66280	down	?	0.968
AT5G01930	down	?	0.968
AT4G34090	down	?	0.968
AT4G27310	up	up	0.968
AT5G02220	down	?	0.968
AT1G18773	down	?	0.968
AT3G25110	down	?	0.968
AT5G62220	down	down	0.968
AT3G49220	down	down	0.968
AT3G58120	down	?	0.968
AT2G46760	down	?	0.968
AT1G07780	down	?	0.968
AT4G21740	down	?	0.968
AT4G22270	down	down	0.968
AT1G75800	down	?	0.968
AT3G49900	down	down	0.968
AT1G75500	down	down	0.968
AT5G63650	up	up	0.968
AT4G28520	down	up	0.968
AT4G28250	down	down	0.968
AT4G25260	down	?	0.968
AT4G38670	down	?	0.968
AT2G44230	down	down	0.968
AT5G66090	down	?	0.968
AT1G50630	down	?	0.968
AT1G19670	down	down	0.968
AT1G19394	up	?	0.968
AT3G54510	down	?	0.968
AT3G03776	down	?	0.968
AT1G09950	down	?	0.967
AT2G42560	down	down	0.967
AT1G79110	down	?	0.967
AT1G25510	down	?	0.967
AT1G49660	up	up	0.967
AT5G56550	up	?	0.967
AT5G63350	down	?	0.967
AT4G40090	down	down	0.967
AT4G10150	down	?	0.967
AT5G53370	down	?	0.967
AT3G07310	down	?	0.967
AT1G04445	down	?	0.967
AT5G62270	up	up	0.967
AT5G12940	down	?	0.967
AT5G65980	down	down	0.967
AT1G37130	down	?	0.966
AT1G02070	down	?	0.966
AT4G15120	down	?	0.966
AT3G50870	down	?	0.966
AT1G62710	down	down	0.966
AT2G45480	down	?	0.966
AT1G54860	down	?	0.966
AT5G07130	down	?	0.966
AT5G13400	down	?	0.966
AT2G46020	down	?	0.966
AT3G25950	down	?	0.966
AT3G28130	down	?	0.966
AT5G48500	down	?	0.966
AT4G00400	down	down	0.966
AT5G66230	down	?	0.966
AT2G02450	down	down	0.966
AT4G31830	down	down	0.966
AT5G62430	down	down	0.966
AT2G04080	down	?	0.966
AT2G32840	down	?	0.965
AT4G11211	down	down	0.965
AT4G23515	up	up	0.965
AT4G18270	down	down	0.965
AT1G22650	down	down	0.965
AT1G08650	down	down	0.965
AT1G71870	down	down	0.965
AT2G03370	down	down	0.965
AT3G02620	down	down	0.965
AT1G11240	up	?	0.965
AT2G35736	up	?	0.965
AT5G60400	up	?	0.965
AT1G15780	down	?	0.965
AT4G29800	down	down	0.965
AT4G18570	down	down	0.965
AT3G51080	down	?	0.965
AT1G12130	down	down	0.965
AT2G26670	up	?	0.965
AT3G14067	down	?	0.965
AT5G67411	down	?	0.965
AT1G30360	down	down	0.965
AT3G02242	down	?	0.965
AT5G67510	down	?	0.964
AT5G66320	down	?	0.964
AT1G14720	up	?	0.964
AT4G31250	down	?	0.964
AT5G59530	up	?	0.964
AT2G42885	down	?	0.964
AT5G14690	down	down	0.964
AT4G03190	down	?	0.964
AT3G57920	down	?	0.964
AT5G61910	down	?	0.964
AT5G66400	down	?	0.964
AT4G38770	down	down	0.964
AT4G39980	down	?	0.964
AT1G09310	down	down	0.964
AT1G54870	down	?	0.964
AT3G56290	down	?	0.964
AT3G51300	down	?	0.964
AT1G79460	down	?	0.964
AT4G11140	down	?	0.964
AT2G01330	down	?	0.963
AT4G12520	down	down	0.963
AT5G62090	down	?	0.963
AT4G03330	down	down	0.963
AT3G14440	down	down	0.963
AT2G44830	down	down	0.963
AT3G07010	down	?	0.963
AT1G10140	up	up	0.963
AT3G18110	down	?	0.963
AT5G16820	down	?	0.963
AT4G28600	down	?	0.963
AT3G17350	down	?	0.963
AT2G46840	down	?	0.963
AT3G01490	down	?	0.963
AT3G03280	down	?	0.963
AT1G71040	down	down	0.963
AT2G45280	down	?	0.963
AT4G03260	down	?	0.963
AT1G62610	down	down	0.963
AT5G35338	up	?	0.963
AT3G10400	down	?	0.963
AT3G50760	down	?	0.963
AT5G47490	down	?	0.962
AT3G22072	down	?	0.962
AT3G13403	up	?	0.962
AT2G25500	up	?	0.962
AT1G03220	down	down	0.962
AT1G18330	down	?	0.962
AT1G73830	up	up	0.962
AT5G18980	down	?	0.962
AT2G21330	down	?	0.962
AT1G16850	down	?	0.962
AT2G41770	down	?	0.962
AT3G50790	down	?	0.962
AT2G22470	down	down	0.962
AT3G01070	down	?	0.962
AT1G73170	down	?	0.962
AT2G23680	up	?	0.962
AT1G73590	down	down	0.962
AT5G17820	down	down	0.962
AT3G56810	down	down	0.962
AT1G55180	down	?	0.962
AT5G58465	up	?	0.962
AT3G10370	down	?	0.962
AT4G19395	up	?	0.962
AT1G11420	down	?	0.962
AT4G38660	down	?	0.961
AT1G06002	down	?	0.961
AT1G29195	down	down	0.961
AT1G15190	down	?	0.961
AT5G09760	down	?	0.961
AT5G44120	down	up	0.961
AT5G44250	up	up	0.961
AT1G13448	up	?	0.961
AT4G14695	down	?	0.961
AT1G06640	down	?	0.961
AT2G01420	down	?	0.961
AT1G05100	down	?	0.961
AT1G54530	down	?	0.961
AT3G51920	up	?	0.961
AT1G50120	up	?	0.961
AT5G20540	down	down	0.961
AT2G39705	up	up	0.961
AT1G80120	down	down	0.961
AT3G50400	down	down	0.961
AT3G46630	up	?	0.961
AT5G35735	down	down	0.961
AT2G11271	down	?	0.961
AT3G54460	down	?	0.961
AT4G24090	down	?	0.961
AT5G25620	down	?	0.961
AT5G59570	down	?	0.96
AT1G23470	down	?	0.96
AT1G33480	down	?	0.96
AT5G41900	down	down	0.96
AT3G13275	down	?	0.96
AT1G23730	up	up	0.96
AT2G46650	down	?	0.96
AT5G58490	down	?	0.96
AT2G43390	down	?	0.96
AT2G48110	down	?	0.96
AT5G46910	down	?	0.96
AT3G24030	down	?	0.96
AT1G12013	up	?	0.96
AT1G15050	up	?	0.96
AT5G13300	down	?	0.96
AT3G10720	down	?	0.96
AT3G12360	down	?	0.96
AT4G16910	down	?	0.96
AT5G47370	down	?	0.96
AT3G51290	down	?	0.96
AT5G24100	down	down	0.96
AT4G21410	up	up	0.96
AT4G35480	down	?	0.96
AT4G37320	down	?	0.96
AT4G02720	up	?	0.96
AT3G30775	down	up	0.96
AT5G19151	up	?	0.959
AT3G14070	down	?	0.959
AT5G66300	down	?	0.959
AT5G57550	down	?	0.959
AT5G40920	down	?	0.959
AT3G28340	up	up	0.959
AT3G11420	down	?	0.959
AT1G78260	down	down	0.959
AT2G23110	down	?	0.959
AT2G31725	up	up	0.959
AT1G29450	down	down	0.959
AT3G63350	down	?	0.959
AT3G15240	down	?	0.959
AT4G35200	up	?	0.959
AT5G58520	down	?	0.959
AT3G51060	down	?	0.959
AT5G47910	down	?	0.959
AT4G33660	down	down	0.959
AT3G02390	down	?	0.959
AT3G01640	down	?	0.959
AT4G22780	down	?	0.959
AT1G14150	down	?	0.959
AT5G06570	up	up	0.959
AT3G05920	up	up	0.959
AT2G36030	down	?	0.959
AT5G16410	down	?	0.959
AT3G06990	down	down	0.959
AT3G60510	up	up	0.959
AT3G08570	down	?	0.959
AT5G13370	down	?	0.959
AT3G22550	down	down	0.959
AT1G32560	down	down	0.959
AT3G03620	down	down	0.958
AT5G55250	down	down	0.958
AT4G13180	down	down	0.958
AT5G55680	down	?	0.958
AT2G48010	down	?	0.958
AT1G19140	down	?	0.958
AT5G01790	down	?	0.958
AT2G35000	down	down	0.958
AT2G47140	down	?	0.958
AT5G58010	down	?	0.958
AT2G39450	down	down	0.958
AT1G50650	down	?	0.958
AT5G55840	down	?	0.958
AT1G10480	down	down	0.958
AT3G18050	down	?	0.958
AT4G34850	down	?	0.958
AT3G24929	down	?	0.958
AT4G10020	down	?	0.958
AT2G42200	down	?	0.957
AT1G74670	down	down	0.957
AT4G34200	down	?	0.957
AT1G55850	down	?	0.957
AT2G48070	down	?	0.957
AT2G19660	down	?	0.957
AT3G11580	down	down	0.957
AT4G04840	down	down	0.957
AT1G15175	down	down	0.957
AT5G48485	down	down	0.957
AT1G30250	down	?	0.957
AT1G60010	up	?	0.957
AT3G56220	down	?	0.957
AT5G55450	down	?	0.957
AT5G08780	up	?	0.957
AT1G01880	down	?	0.957
AT4G17350	down	?	0.957
AT3G48940	down	down	0.957
AT2G43590	down	?	0.956
AT2G02990	down	up	0.956
AT3G46490	down	?	0.956
AT2G47780	down	?	0.956
AT2G20860	down	?	0.956
AT3G29575	down	down	0.956
AT5G18030	down	down	0.956
AT3G54500	down	?	0.956
AT5G64552	down	?	0.956
AT3G10120	up	up	0.956
AT1G12294	up	?	0.956
AT3G04880	down	?	0.956
AT1G02700	down	down	0.956
AT2G20630	down	?	0.956
AT1G17140	down	?	0.956
AT4G31910	down	down	0.956
AT1G76878	down	?	0.956
AT1G12240	down	?	0.956
AT1G55860	down	?	0.956
AT3G48050	down	?	0.956
AT1G03600	down	?	0.956
AT3G63440	down	?	0.956
AT2G46535	down	?	0.956
AT4G38401	down	?	0.956
AT1G78815	down	down	0.956
AT1G28360	down	?	0.956
AT5G35926	down	?	0.956
AT5G18470	up	up	0.956
AT5G13390	down	?	0.955
AT4G07408	down	?	0.955
AT4G33565	up	?	0.955
AT5G21170	up	up	0.955
AT1G79620	down	?	0.955
AT1G52290	down	down	0.955
AT4G28780	down	?	0.955
AT1G30510	down	?	0.955
AT5G19120	up	?	0.955
AT5G47500	down	?	0.955
AT3G51510	down	?	0.955
AT1G16489	down	?	0.955
AT1G70210	down	down	0.955
AT3G52770	down	?	0.955
AT4G09500	down	down	0.955
AT2G33730	down	?	0.955
AT1G12330	down	down	0.955
AT1G73890	down	?	0.955
AT1G18250	down	?	0.955
AT3G13400	down	down	0.955
AT3G14730	down	?	0.955
AT3G17520	down	down	0.955
AT5G49690	up	up	0.955
AT4G18820	down	?	0.955
AT2G23340	down	?	0.954
AT4G37450	down	?	0.954
AT3G50750	down	down	0.954
AT5G19200	down	?	0.954
AT1G78820	down	?	0.954
AT4G35590	down	?	0.954
AT1G08510	up	?	0.954
AT2G29720	down	?	0.954
AT3G62820	down	?	0.954
AT5G13700	down	?	0.954
AT3G13450	up	up	0.954
AT4G32460	down	?	0.954
AT5G67230	down	?	0.954
AT3G02910	down	?	0.954
AT4G17100	down	?	0.954
AT4G35390	down	?	0.954
AT3G05490	down	?	0.954
AT4G12980	down	?	0.954
AT4G00080	down	?	0.954
AT3G63490	down	?	0.954
AT3G24810	down	?	0.954
AT3G20015	down	down	0.954
AT3G10340	down	down	0.954
AT5G57220	down	?	0.954
AT1G17330	up	?	0.954
AT3G16910	down	?	0.954
AT3G15440	up	?	0.954
AT5G13240	up	?	0.954
AT3G57560	down	?	0.954
AT1G72120	down	down	0.953
AT5G11550	down	down	0.953
AT2G18290	up	up	0.953
AT1G09620	down	?	0.953
AT5G62770	down	down	0.953
AT5G27895	down	?	0.953
AT1G74260	down	?	0.953
AT5G24920	down	down	0.953
AT4G17180	down	?	0.953
AT2G46710	down	?	0.953
AT1G49730	down	?	0.953
AT1G02074	down	?	0.953
AT1G17310	up	?	0.953
AT5G28770	up	?	0.953
AT5G17280	up	?	0.953
AT1G51170	down	down	0.953
AT4G23500	down	down	0.953
AT4G24280	down	?	0.953
AT4G01515	up	up	0.953
AT2G40620	down	?	0.953
AT1G18382	up	?	0.953
AT1G72940	down	down	0.953
AT5G04680	down	?	0.953
AT5G14800	down	?	0.953
AT3G50780	down	down	0.953
AT5G40150	down	?	0.953
AT1G64670	down	?	0.953
AT3G19330	down	?	0.952
AT4G24780	down	down	0.952
AT5G54230	up	?	0.952
AT1G13930	down	?	0.952
AT1G74460	down	down	0.952
AT4G30850	down	down	0.952
AT3G29034	up	?	0.952
AT1G12080	down	?	0.952
AT4G20040	down	?	0.952
AT3G16460	down	down	0.952
AT1G70460	down	?	0.952
AT4G36970	up	?	0.952
AT3G49260	down	?	0.952
AT2G39700	down	down	0.952
AT1G72520	down	?	0.952
AT4G05320	down	?	0.952
AT1G45130	down	?	0.952
AT2G04800	up	?	0.952
AT3G02885	down	?	0.952
AT1G18880	down	down	0.952
AT3G29100	up	up	0.952
AT3G60870	down	?	0.952
AT2G15440	down	down	0.952
AT2G48080	down	down	0.952
AT3G49980	up	up	0.951
AT2G20180	down	?	0.951
AT5G58140	down	?	0.951
AT5G52830	up	?	0.951
AT1G49490	down	down	0.951
AT3G51450	down	?	0.951
AT3G07320	down	?	0.951
AT2G47800	down	?	0.951
AT1G11915	down	?	0.951
AT3G01210	down	?	0.951
AT3G09690	down	?	0.951
AT2G01880	down	down	0.951
AT1G80080	down	?	0.951
AT1G05630	down	?	0.951
AT1G24300	down	?	0.951
AT5G44410	down	down	0.951
AT4G37000	down	?	0.951
AT1G06475	down	?	0.951
AT3G11760	down	?	0.951
AT5G50290	down	?	0.951
AT2G45540	down	?	0.951
AT3G01520	down	?	0.951
AT1G17550	down	?	0.951
AT3G23910	down	?	0.951
AT5G54810	down	?	0.951
AT2G26250	down	?	0.951
AT4G30420	up	up	0.951
AT4G14440	down	?	0.951
AT3G16250	down	down	0.951
AT3G01750	down	?	0.951
AT5G20940	down	?	0.951
AT4G02280	down	?	0.951
AT3G15420	up	?	0.951
AT1G23205	down	down	0.951
AT1G77200	down	?	0.951
AT5G06530	down	?	0.951
AT1G67840	down	?	0.951
AT1G13980	down	?	0.951
AT1G70910	down	?	0.95
AT3G56300	down	?	0.95
AT3G48280	down	?	0.95
AT2G33070	down	up	0.95
AT2G43900	down	?	0.95
AT1G75670	up	?	0.95
AT5G65310	down	?	0.95
AT1G68238	down	?	0.95
AT1G22380	down	?	0.95
AT1G69760	up	?	0.95
AT3G44700	up	?	0.95
AT5G43270	down	?	0.95
AT4G15490	down	?	0.95
AT4G24470	up	?	0.95
AT1G77530	down	down	0.95
AT3G15020	down	?	0.95
AT2G27740	down	?	0.95
AT5G13500	up	up	0.95
AT5G10720	down	?	0.95
AT3G27740	down	?	0.95
AT4G21745	down	down	0.95
AT4G26320	down	down	0.95
AT5G40960	down	?	0.95
AT2G20550	down	?	0.95
ATCG00670	up	up	0.95
AT2G05510	up	up	0.95
ATMG00510	up	?	0.95
AT4G01020	down	?	0.949
AT2G26070	up	up	0.949
AT5G47640	down	down	0.949
AT5G58020	down	?	0.949
AT2G26040	down	?	0.949
AT2G45290	down	?	0.949
AT1G06925	down	?	0.949
AT5G50460	up	?	0.949
AT5G59890	down	?	0.949
AT5G10430	down	down	0.949
AT2G25050	down	?	0.949
AT5G01530	down	?	0.949
AT1G72140	down	down	0.949
AT2G12190	down	?	0.949
AT3G48550	down	?	0.949
AT1G14120	down	down	0.949
AT4G36600	down	down	0.949
AT4G35100	down	down	0.949
AT5G53830	up	up	0.949
AT4G39900	down	?	0.949
AT2G46685	up	?	0.949
AT3G09520	down	?	0.949
AT5G06690	up	?	0.949
AT1G69690	down	?	0.949
AT2G04680	down	?	0.949
AT3G60245	up	?	0.948
AT2G26215	down	?	0.948
AT4G32200	down	?	0.948
AT2G42260	down	?	0.948
AT5G52320	down	down	0.948
AT4G37390	down	?	0.948
AT1G80820	down	down	0.948
AT5G47450	down	down	0.948
AT3G10870	down	?	0.948
AT5G58480	down	?	0.948
AT2G29460	up	up	0.948
AT2G34900	down	?	0.948
AT1G52990	down	?	0.948
AT2G23170	down	down	0.948
AT3G59130	down	down	0.948
AT4G29930	down	down	0.948
AT1G54310	down	?	0.948
AT3G57830	down	?	0.948
AT1G80070	down	?	0.948
AT5G55290	up	?	0.948
AT3G14510	down	?	0.948
AT1G29230	down	?	0.947
AT5G62350	down	?	0.947
AT2G22330	down	down	0.947
AT2G17787	down	?	0.947
AT1G15080	down	?	0.947
AT3G12700	down	down	0.947
AT5G66270	down	down	0.947
AT5G60200	down	?	0.947
AT5G09960	down	?	0.947
AT3G21670	down	down	0.947
AT1G10390	down	?	0.947
AT2G03140	down	?	0.947
AT5G06510	down	?	0.947
AT2G14960	down	?	0.947
AT3G63410	down	?	0.947
AT1G51055	down	?	0.947
AT4G27900	up	up	0.947
AT1G58080	down	?	0.947
AT1G05675	down	?	0.947
AT2G44140	down	?	0.947
AT4G36020	down	?	0.947
AT2G35940	down	?	0.947
AT4G30330	down	?	0.947
AT3G62630	down	?	0.947
AT3G18080	down	down	0.947
AT4G22460	down	down	0.947
AT1G08115	down	?	0.947
AT3G03850	down	?	0.947
AT1G27120	down	?	0.947
AT2G40890	down	?	0.947
AT1G79260	down	?	0.947
AT4G28570	down	?	0.946
AT4G38430	down	?	0.946
AT3G04370	down	down	0.946
AT1G11220	down	?	0.946
AT4G25140	down	?	0.946
AT1G60710	down	?	0.946
AT2G15890	up	?	0.946
AT5G52540	down	?	0.946
AT1G67230	down	?	0.946
AT1G05020	up	up	0.946
AT2G45990	up	?	0.946
AT4G22770	down	?	0.946
AT2G06050	down	?	0.946
AT1G48100	down	down	0.946
AT3G57030	down	?	0.946
AT1G55970	down	?	0.946
AT1G24100	down	?	0.946
AT1G61930	down	?	0.946
AT5G53980	up	up	0.946
AT3G02730	down	down	0.946
AT3G50850	down	?	0.946
AT1G44760	down	down	0.946
AT1G31880	down	?	0.946
AT3G52910	down	?	0.946
AT5G19810	down	?	0.946
AT3G13050	down	?	0.946
AT4G30980	down	?	0.946
AT1G48690	up	up	0.946
AT5G58600	down	?	0.946
AT5G16030	down	down	0.946
AT5G49280	down	down	0.945
AT4G03935	down	?	0.945
AT2G03090	down	down	0.945
AT1G49940	down	?	0.945
AT5G49080	down	?	0.945
AT1G32190	down	?	0.945
AT5G40800	down	?	0.945
AT3G22750	up	up	0.945
AT1G17480	down	?	0.945
AT5G28530	down	?	0.945
AT4G29000	down	?	0.945
AT4G05150	down	?	0.945
AT2G40940	up	up	0.945
AT1G78180	down	?	0.945
AT1G61160	down	?	0.945
AT5G67140	down	?	0.945
AT5G59490	down	down	0.945
AT4G31840	down	?	0.945
AT1G27980	up	up	0.945
AT3G62680	down	?	0.945
AT2G33290	down	?	0.945
AT2G38750	down	down	0.945
AT4G37810	down	?	0.945
AT4G35440	down	?	0.945
AT2G01140	down	?	0.945
AT5G66750	down	?	0.945
AT3G08680	down	?	0.945
AT5G37020	down	?	0.945
AT5G62180	down	?	0.945
AT5G42900	down	?	0.945
AT2G01275	down	?	0.945
AT4G13460	down	?	0.945
AT5G24770	down	down	0.944
AT1G50390	down	?	0.944
AT1G16360	up	up	0.944
AT5G67210	down	?	0.944
AT5G09530	down	down	0.944
AT1G79920	down	?	0.944
AT1G29520	down	?	0.944
AT4G16250	down	?	0.944
AT2G31990	down	down	0.944
AT3G57610	down	?	0.944
AT5G56870	up	down	0.944
AT1G17147	down	down	0.944
AT2G39518	up	?	0.944
AT1G76065	up	up	0.944
AT4G37940	down	?	0.944
AT3G25840	down	?	0.944
AT1G09460	down	?	0.944
AT4G14250	down	down	0.944
AT4G00440	down	?	0.944
AT1G02930	up	?	0.944
AT3G24120	up	?	0.944
AT1G13740	down	down	0.944
AT1G36070	up	?	0.944
AT3G48610	down	?	0.944
AT5G62700	down	?	0.944
AT1G29350	down	?	0.944
AT5G10050	down	?	0.944
AT4G02940	down	?	0.944
AT1G03790	up	up	0.944
AT1G69485	up	?	0.944
AT2G30490	down	?	0.944
AT1G72180	down	?	0.944
AT2G17880	up	up	0.943
AT2G20940	down	?	0.943
AT4G25960	down	down	0.943
AT3G55320	down	?	0.943
AT1G79870	down	?	0.943
AT3G05500	down	?	0.943
AT3G12600	up	?	0.943
AT4G24660	down	?	0.943
AT3G06890	down	?	0.943
AT5G44260	up	up	0.943
AT2G43490	down	?	0.943
AT5G01410	down	?	0.943
AT2G21320	down	?	0.943
AT1G17060	down	down	0.943
AT1G15630	down	?	0.943
AT1G63170	down	?	0.943
AT5G04230	down	?	0.943
AT4G21280	down	?	0.943
AT1G02650	down	?	0.943
AT1G29900	down	?	0.943
AT1G30440	down	?	0.943
AT2G26211	up	?	0.943
AT3G49820	down	?	0.943
AT3G05980	down	down	0.943
AT1G17420	down	?	0.943
AT3G30210	down	?	0.943
AT1G73570	down	?	0.943
AT3G24020	down	?	0.943
AT2G40475	down	?	0.943
AT3G13845	up	?	0.943
AT1G72030	down	down	0.942
AT1G03540	down	?	0.942
AT3G27330	down	?	0.942
AT1G61370	up	up	0.942
AT5G11320	down	?	0.942
AT1G64740	down	down	0.942
AT1G26600	down	?	0.942
AT5G20730	down	?	0.942
AT4G02075	down	?	0.942
AT4G22200	down	down	0.942
AT3G17750	down	?	0.942
AT4G00830	down	?	0.942
AT2G03330	down	?	0.942
AT3G15880	down	?	0.942
AT2G47180	down	?	0.942
AT5G02020	up	?	0.942
AT3G03230	down	down	0.942
AT5G08640	down	down	0.942
AT5G48170	down	?	0.942
AT2G30340	down	?	0.942
AT4G17490	down	?	0.942
AT1G78990	down	down	0.942
AT1G28710	down	?	0.942
AT4G17550	down	down	0.942
AT2G25150	down	down	0.942
AT5G54280	down	?	0.942
AT1G02170	down	?	0.942
AT4G03820	down	?	0.942
AT3G51160	down	?	0.942
AT3G21240	down	?	0.942
AT1G17270	down	?	0.942
AT3G16620	down	?	0.942
AT5G22740	down	?	0.942
AT2G16720	up	?	0.942
AT5G10920	down	?	0.942
AT2G41870	down	?	0.941
AT3G05640	down	down	0.941
AT1G07430	down	?	0.941
AT5G19930	down	?	0.941
AT1G77520	down	down	0.941
AT2G30370	down	?	0.941
AT3G19850	down	?	0.941
AT5G07080	down	down	0.941
AT5G27760	up	?	0.941
AT1G07970	down	?	0.941
AT3G46620	up	?	0.941
AT1G07410	down	?	0.941
AT5G48920	down	?	0.941
AT3G43720	down	down	0.941
AT2G37550	down	?	0.941
AT4G25250	down	down	0.941
AT2G25620	down	?	0.941
AT1G76100	down	?	0.941
AT5G03555	down	?	0.941
AT5G37660	down	?	0.941
AT2G24220	down	?	0.941
AT4G00750	down	?	0.941
AT2G36145	down	?	0.941
AT5G58260	down	?	0.941
AT4G25380	down	up	0.941
AT5G61810	down	?	0.941
AT4G26490	down	?	0.941
AT1G54010	down	down	0.941
AT4G31010	down	?	0.941
AT5G11090	up	?	0.941
AT1G77940	up	?	0.941
AT1G02730	down	down	0.941
AT4G03550	down	?	0.941
AT3G15900	down	?	0.94
AT1G49760	down	?	0.94
AT5G07740	down	?	0.94
AT5G02670	down	?	0.94
AT5G19390	down	?	0.94
AT2G25490	up	?	0.94
AT3G55390	down	?	0.94
AT4G01410	down	?	0.94
AT1G23760	down	down	0.94
AT1G79520	down	down	0.94
AT3G11210	up	up	0.94
AT3G60220	down	down	0.94
AT5G05290	down	up	0.94
AT1G75030	down	?	0.94
AT1G14430	down	?	0.94
AT3G14850	up	up	0.94
AT1G80450	down	?	0.94
AT5G51730	down	?	0.94
AT5G51720	down	?	0.94
AT4G16970	down	?	0.94
AT2G22510	down	down	0.94
AT2G46780	down	down	0.94
AT4G35985	down	down	0.94
AT1G03060	down	?	0.939
AT2G29490	up	?	0.939
AT1G76080	down	?	0.939
AT3G51150	down	?	0.939
AT3G19020	down	?	0.939
AT5G62280	up	up	0.939
AT1G03590	down	?	0.939
AT1G22370	down	down	0.939
AT1G49240	down	?	0.939
AT1G18650	down	?	0.939
AT5G65160	down	?	0.939
AT3G21100	down	?	0.939
AT4G37400	down	down	0.939
AT2G29620	up	?	0.939
AT1G79000	down	?	0.939
AT3G01540	down	?	0.939
AT1G22740	down	down	0.939
AT5G47610	down	down	0.939
AT3G05020	up	up	0.939
AT5G04060	down	?	0.939
AT2G01690	down	?	0.939
AT1G74310	down	?	0.939
AT3G13674	up	?	0.939
AT1G15405	down	up	0.939
AT3G17609	down	down	0.939
AT5G56710	up	?	0.939
AT1G75770	down	?	0.939
AT2G37040	down	?	0.939
AT1G64960	down	?	0.939
AT5G07250	down	?	0.939
AT2G36100	down	?	0.939
AT3G06433	down	?	0.939
AT5G48300	down	?	0.939
AT1G76240	down	down	0.939
AT5G05180	down	?	0.939
AT1G76070	up	up	0.939
AT1G62990	down	down	0.939
AT1G48480	down	down	0.938
AT2G30080	down	?	0.938
AT3G62020	down	down	0.938
AT1G68862	down	?	0.938
AT3G46970	down	?	0.938
AT5G57760	up	up	0.938
AT3G50890	down	?	0.938
AT3G02690	down	?	0.938
AT5G26340	down	?	0.938
AT4G26590	down	?	0.938
AT3G23880	up	up	0.938
AT1G71030	up	up	0.938
AT5G66140	down	?	0.938
AT3G54400	down	?	0.938
AT4G26795	down	?	0.938
AT5G58130	down	?	0.938
AT2G01860	up	?	0.938
AT1G29920	down	?	0.938
AT4G36190	down	?	0.938
AT5G25752	down	?	0.938
AT1G76930	down	down	0.938
AT1G64630	down	?	0.938
AT1G19970	down	?	0.938
AT5G55896	down	?	0.938
AT5G03260	down	down	0.938
AT5G44635	down	?	0.938
AT5G12170	up	up	0.938
AT3G29180	down	?	0.938
AT4G24180	down	down	0.937
AT5G50740	down	?	0.937
AT1G18320	down	?	0.937
AT3G08630	down	?	0.937
AT3G01513	down	down	0.937
AT4G36770	down	?	0.937
AT2G41660	down	down	0.937
AT1G04710	down	?	0.937
AT3G62430	down	?	0.937
AT5G41400	down	?	0.937
AT3G48460	down	?	0.937
AT2G21210	down	down	0.937
AT2G14260	up	up	0.937
AT2G18570	down	down	0.937
AT1G64490	up	?	0.937
AT1G05562	down	down	0.937
AT4G38700	down	?	0.937
AT5G15410	down	?	0.937
AT5G53440	down	?	0.937
AT5G20880	down	?	0.937
AT1G70940	down	?	0.937
AT1G52565	up	?	0.937
AT2G26150	down	?	0.937
AT5G61510	down	?	0.937
AT4G08100	down	?	0.937
AT4G14040	up	up	0.937
AT2G23760	down	?	0.936
AT5G01910	down	?	0.936
AT2G34390	down	?	0.936
AT3G55840	down	down	0.936
AT5G47440	down	?	0.936
AT2G39400	up	up	0.936
AT1G18720	up	?	0.936
AT3G18845	down	?	0.936
AT1G67830	down	?	0.936
AT3G05270	down	?	0.936
AT2G33000	down	?	0.936
AT5G20810	down	up	0.936
AT5G02460	down	?	0.936
AT2G43018	down	?	0.936
AT4G31470	down	up	0.936
AT5G42200	down	?	0.936
AT2G18260	up	?	0.936
AT1G47900	down	?	0.936
AT5G09830	up	?	0.936
AT2G47670	down	?	0.936
AT2G18630	down	?	0.936
AT2G16850	down	?	0.936
AT5G61780	down	?	0.936
AT4G38970	down	?	0.936
AT1G06800	down	?	0.936
AT2G04850	down	?	0.936
AT5G15780	down	down	0.936
AT1G22440	up	up	0.936
AT5G46240	down	?	0.936
AT1G57540	up	?	0.936
AT2G39250	down	down	0.936
AT4G34000	down	?	0.936
AT3G50640	down	?	0.936
AT3G07480	down	?	0.935
AT4G22560	down	?	0.935
AT5G06630	down	down	0.935
AT1G78120	down	down	0.935
AT3G09032	down	?	0.935
AT5G01500	down	?	0.935
AT3G03650	down	?	0.935
AT1G11055	down	?	0.935
AT3G15220	down	?	0.935
AT3G10650	down	?	0.935
AT1G03700	down	?	0.935
AT3G12500	down	down	0.935
AT4G14690	down	down	0.935
AT4G25820	down	?	0.935
AT4G21480	down	?	0.935
AT3G61840	down	down	0.935
AT1G01510	down	?	0.935
AT3G59980	down	?	0.935
AT4G31270	down	?	0.935
AT1G06000	down	?	0.935
AT5G55480	down	?	0.935
AT5G05250	down	?	0.935
AT5G55640	up	?	0.935
AT2G01660	down	down	0.935
AT4G23490	down	?	0.935
AT1G71000	down	?	0.935
AT5G15530	up	up	0.935
AT4G38330	down	?	0.935
AT1G16730	down	?	0.935
AT5G04330	down	?	0.935
AT5G01190	down	?	0.934
AT1G80920	up	up	0.934
AT2G33735	down	?	0.934
AT5G63140	down	?	0.934
AT5G19530	down	down	0.934
AT2G44940	down	?	0.934
AT2G36900	up	?	0.934
AT3G01980	down	?	0.934
AT5G38970	down	down	0.934
AT3G56080	down	down	0.934
AT1G29660	down	down	0.934
AT5G08690	down	?	0.934
AT5G54960	down	?	0.934
AT3G59670	down	?	0.934
AT5G06460	down	?	0.934
AT4G11130	down	?	0.934
AT5G23740	down	?	0.934
AT3G50140	down	?	0.934
AT4G11320	down	down	0.934
AT3G25290	down	?	0.934
AT5G18820	down	?	0.934
AT2G32510	down	down	0.934
AT2G46420	down	?	0.934
AT1G67590	down	?	0.934
AT5G19110	down	?	0.934
AT4G20050	down	down	0.934
AT4G40045	up	?	0.934
AT5G01170	down	?	0.934
AT2G45170	up	up	0.934
AT5G43770	down	?	0.934
AT3G47000	down	?	0.934
AT1G59910	down	?	0.934
AT5G44582	up	up	0.934
AT3G23920	down	?	0.934
AT4G28080	down	?	0.934
AT1G43590	down	?	0.934
AT1G12550	down	?	0.934
AT4G29670	down	?	0.933
AT2G05518	up	?	0.933
AT5G53160	up	?	0.933
AT1G76690	down	down	0.933
AT3G22070	down	?	0.933
AT4G39361	up	?	0.933
AT2G05220	down	?	0.933
AT5G55500	down	?	0.933
AT2G47330	down	?	0.933
AT3G08670	down	?	0.933
AT1G10240	down	?	0.933
AT3G52720	down	?	0.933
AT2G44065	up	?	0.933
AT3G06880	down	down	0.933
AT1G63380	down	?	0.933
AT2G37050	down	?	0.933
AT5G59000	down	?	0.933
AT3G58100	down	?	0.933
AT4G00975	down	?	0.933
AT1G09940	down	?	0.933
AT5G16250	down	?	0.933
AT4G24275	down	?	0.933
AT3G12685	down	?	0.933
AT5G66840	down	?	0.933
AT1G29950	down	?	0.933
AT4G23020	down	?	0.933
AT3G17840	down	?	0.933
AT3G24520	down	down	0.933
AT1G04030	down	down	0.933
AT4G14740	down	down	0.932
AT5G01760	down	down	0.932
AT3G15580	up	?	0.932
AT4G26488	down	?	0.932
AT3G08590	down	?	0.932
AT1G21910	up	up	0.932
AT1G23010	down	?	0.932
AT2G35860	down	?	0.932
AT4G16370	down	?	0.932
AT1G15580	down	?	0.932
AT1G11500	down	?	0.932
AT4G17615	up	?	0.932
AT2G33860	down	?	0.932
AT5G67460	down	?	0.932
AT5G05660	down	?	0.932
AT2G33570	down	?	0.932
AT1G70560	down	?	0.932
AT5G55180	down	?	0.932
AT5G01840	down	?	0.932
AT4G31100	down	?	0.932
AT2G21430	down	?	0.932
AT3G16490	down	?	0.932
AT3G11745	up	?	0.932
AT3G06435	down	up	0.932
AT4G05020	down	?	0.932
AT1G17710	up	up	0.932
AT1G35230	down	?	0.932
AT4G19090	down	?	0.932
AT2G23640	down	down	0.932
AT3G55500	down	down	0.932
AT5G40970	down	?	0.932
AT4G18650	down	?	0.932
AT4G30530	down	down	0.932
AT1G30840	down	up	0.931
AT1G69280	down	?	0.931
AT3G02930	down	?	0.931
AT1G19350	up	?	0.931
AT1G54630	up	?	0.931
AT1G64680	down	?	0.931
AT1G05680	down	down	0.931
AT5G01890	down	?	0.931
AT3G26070	down	?	0.931
AT3G57490	down	?	0.931
AT3G17630	down	?	0.931
AT5G52310	down	?	0.931
AT3G19970	down	?	0.931
AT2G17130	down	?	0.931
AT3G57890	down	?	0.931
AT2G28350	down	?	0.931
AT5G47880	down	?	0.931
AT4G02100	down	?	0.931
AT4G19170	down	?	0.931
AT4G34860	down	?	0.931
AT1G30530	down	?	0.931
AT1G19480	down	?	0.931
AT2G39725	down	?	0.931
AT5G59070	down	?	0.931
AT1G48130	down	down	0.931
AT1G70920	down	?	0.931
AT3G56370	down	down	0.931
AT1G61215	down	?	0.931
AT3G01060	down	?	0.931
AT3G54940	down	down	0.931
AT1G22900	down	?	0.931
AT5G23950	down	down	0.931
AT3G06660	down	?	0.931
AT2G31090	up	?	0.931
AT5G45380	down	?	0.931
AT3G50800	down	?	0.931
AT2G35710	down	down	0.931
AT5G63300	down	?	0.931
AT1G63300	down	?	0.93
AT4G29210	down	?	0.93
AT5G57565	up	?	0.93
AT4G00150	up	?	0.93
AT3G18190	down	?	0.93
AT5G02640	down	down	0.93
AT4G36880	down	?	0.93
AT4G31820	down	down	0.93
AT4G38210	down	?	0.93
AT1G31280	down	?	0.93
AT2G37390	down	?	0.93
AT1G52570	down	?	0.93
AT2G45620	down	?	0.93
AT5G63130	down	?	0.93
AT2G35130	down	?	0.93
AT4G26810	down	?	0.93
AT2G32235	down	?	0.93
AT1G22770	down	?	0.93
AT5G26667	down	?	0.93
AT2G16660	down	?	0.93
AT5G15050	down	?	0.93
AT3G02050	down	?	0.93
AT4G27450	up	up	0.93
AT5G64090	down	?	0.93
AT1G21110	down	down	0.93
AT2G46660	down	up	0.93
AT2G42580	down	?	0.93
AT5G65683	down	?	0.93
AT3G13270	down	?	0.929
AT3G47470	down	?	0.929
AT3G46110	down	?	0.929
AT1G05010	up	up	0.929
AT4G38215	down	?	0.929
AT4G16140	down	?	0.929
AT3G22945	down	?	0.929
AT1G76720	down	?	0.929
AT4G00340	down	?	0.929
AT3G08660	down	?	0.929
AT3G60550	up	up	0.929
AT3G04380	down	?	0.929
AT1G21710	down	?	0.929
AT5G43020	down	down	0.929
AT1G27180	down	?	0.929
AT5G43070	down	?	0.929
AT1G25450	down	down	0.929
AT5G02540	down	up	0.929
AT4G02130	down	down	0.929
AT1G49650	up	?	0.929
AT4G34230	down	?	0.929
AT5G66160	up	?	0.929
AT3G04070	up	up	0.929
AT3G52525	down	?	0.929
AT1G07810	down	?	0.929
AT5G06710	down	?	0.929
AT5G07240	down	down	0.928
AT3G63470	down	down	0.928
AT3G14640	down	?	0.928
AT3G02570	down	?	0.928
AT5G11990	down	down	0.928
AT5G44180	down	?	0.928
AT4G00850	down	?	0.928
AT1G35830	down	?	0.928
AT3G50290	down	?	0.928
AT1G17830	down	?	0.928
AT5G11570	down	?	0.928
AT1G29951	down	?	0.928
AT1G65820	up	?	0.928
AT2G41260	down	up	0.928
AT2G41800	down	up	0.928
AT1G47271	down	down	0.928
AT3G21215	down	?	0.928
AT5G13520	down	?	0.928
AT2G25625	down	?	0.928
AT5G39760	down	?	0.928
AT4G15960	down	?	0.928
AT4G30180	down	?	0.928
AT5G38560	down	?	0.928
AT5G66940	down	?	0.928
AT2G45980	up	?	0.928
AT2G12460	down	?	0.928
AT3G16850	down	down	0.928
AT5G02000	down	?	0.928
AT4G21310	down	?	0.928
AT1G29630	down	?	0.928
AT1G20760	down	?	0.928
AT2G43932	down	?	0.928
AT1G51130	down	?	0.928
AT4G30250	down	?	0.927
AT1G29380	down	?	0.927
AT5G60790	down	?	0.927
AT2G33330	down	?	0.927
AT3G02710	down	?	0.927
AT5G57090	down	?	0.927
AT5G25760	down	?	0.927
AT4G33300	down	?	0.927
AT5G45480	down	?	0.927
AT3G17185	down	down	0.927
AT3G47910	down	?	0.927
AT1G02050	down	?	0.927
AT5G63120	down	?	0.927
AT1G30280	down	?	0.927
AT3G56270	down	?	0.927
AT3G16370	down	down	0.927
AT2G32990	down	?	0.927
AT2G46130	down	?	0.927
AT5G62690	down	?	0.927
AT1G05860	down	?	0.927
AT1G07400	down	?	0.927
AT4G00230	down	?	0.927
AT4G25830	down	?	0.927
AT3G12580	down	?	0.927
AT5G46710	up	up	0.927
AT3G02260	down	?	0.927
AT5G42290	down	down	0.927
AT3G58110	down	?	0.927
AT4G32710	down	?	0.926
AT1G28480	down	down	0.926
AT5G42860	down	?	0.926
AT1G15440	down	?	0.926
AT4G19450	down	?	0.926
AT2G01918	down	?	0.926
AT5G17990	down	?	0.926
AT4G30840	down	?	0.926
AT3G53720	down	?	0.926
AT5G52470	down	?	0.926
AT2G06255	down	?	0.926
AT1G20840	down	?	0.926
AT5G46690	down	down	0.926
AT4G00980	down	?	0.926
AT2G43160	down	?	0.926
AT1G80300	down	?	0.926
AT5G57740	down	?	0.926
AT3G50930	down	?	0.926
AT5G07152	down	?	0.926
AT1G16650	down	?	0.926
AT4G35940	down	?	0.926
AT3G51970	down	down	0.926
AT4G34100	down	?	0.926
AT5G60860	down	down	0.926
AT1G06850	down	?	0.926
AT3G10840	down	?	0.926
AT5G07100	up	?	0.926
AT5G56660	down	?	0.926
AT2G20570	down	down	0.926
AT2G38530	down	?	0.926
AT2G27310	up	up	0.926
AT1G79270	down	down	0.926
AT4G12020	down	?	0.926
AT4G34760	down	down	0.926
AT2G17370	down	?	0.926
AT2G44300	down	down	0.926
AT1G23140	up	?	0.926
AT4G03811	up	?	0.926
AT3G55770	up	?	0.925
AT5G54930	down	?	0.925
AT5G53110	down	down	0.925
AT3G09580	down	?	0.925
AT3G06210	down	?	0.925
AT1G19850	down	?	0.925
AT4G35750	up	?	0.925
AT4G18020	down	?	0.925
AT4G02725	up	?	0.925
AT5G59050	down	?	0.925
AT2G07170	down	?	0.925
AT5G17310	down	?	0.925
AT1G10400	down	?	0.925
AT3G61560	down	?	0.925
AT5G60220	down	?	0.925
AT4G39130	down	?	0.925
AT5G26790	down	?	0.925
AT1G56510	down	down	0.925
AT1G08050	down	?	0.925
AT2G39430	down	?	0.925
AT5G57780	down	?	0.925
AT3G54810	down	?	0.925
AT5G12250	down	?	0.925
AT5G46900	down	down	0.925
AT2G04570	down	down	0.925
AT1G61260	down	up	0.925
AT4G15550	up	up	0.925
AT1G14480	down	?	0.925
AT4G38180	down	?	0.924
AT5G56600	down	?	0.924
AT2G39310	down	down	0.924
AT1G31355	up	?	0.924
AT4G18372	up	?	0.924
AT5G25520	down	?	0.924
AT3G01680	down	?	0.924
AT5G62720	down	down	0.924
AT1G31320	down	down	0.924
AT3G51650	down	?	0.924
AT3G52470	down	?	0.924
AT4G36840	down	?	0.924
AT4G22000	up	?	0.924
AT1G50450	down	?	0.924
AT4G37310	down	?	0.924
AT4G22350	down	?	0.924
AT4G33240	down	?	0.924
AT1G16080	down	?	0.924
AT5G07330	down	down	0.924
AT1G78610	down	?	0.924
AT2G35950	down	?	0.924
AT2G21910	up	up	0.924
AT5G58090	down	?	0.924
AT2G34530	down	?	0.924
AT5G24155	down	?	0.924
AT2G38740	down	?	0.924
AT4G18970	down	?	0.924
AT1G02670	down	?	0.924
AT4G27745	up	?	0.924
AT5G49430	down	?	0.924
AT3G17470	down	?	0.924
AT3G05550	up	?	0.924
AT5G24380	down	?	0.924
AT2G43040	down	down	0.924
AT2G41740	down	?	0.924
AT5G14130	down	down	0.924
AT1G79570	down	?	0.923
AT5G13200	down	?	0.923
AT3G19580	down	down	0.923
AT2G47590	down	?	0.923
AT1G30330	down	?	0.923
AT2G28950	down	down	0.923
AT2G44260	down	?	0.923
AT1G55540	down	?	0.923
AT1G52750	down	down	0.923
AT1G07890	down	?	0.923
AT1G68730	up	?	0.923
AT4G25910	down	?	0.923
AT1G70980	down	?	0.923
AT1G02660	down	?	0.923
AT2G37530	down	down	0.923
AT4G12640	down	?	0.923
AT5G06750	down	?	0.923
AT5G15150	down	down	0.923
AT4G00900	down	down	0.923
AT4G36515	down	?	0.923
AT5G35210	down	?	0.923
AT2G22500	down	?	0.923
AT2G39840	down	?	0.923
AT1G24330	down	?	0.923
AT3G44320	down	down	0.923
AT5G24580	down	?	0.923
AT2G38730	down	?	0.923
AT5G43990	down	?	0.923
AT1G73630	down	?	0.923
AT5G07140	down	?	0.922
AT3G15570	down	?	0.922
AT4G32620	down	?	0.922
AT3G47500	down	?	0.922
AT5G44680	down	down	0.922
AT2G41720	down	?	0.922
AT1G16070	down	?	0.922
AT4G26790	down	down	0.922
AT2G44255	down	?	0.922
AT1G12420	down	?	0.922
AT1G77690	down	?	0.922
AT4G29190	up	?	0.922
AT2G36430	down	?	0.922
AT3G62310	down	?	0.922
AT2G44630	down	?	0.922
AT5G62340	down	up	0.922
AT4G39770	down	down	0.922
AT2G45250	down	?	0.922
AT1G78850	down	down	0.922
AT1G43130	up	?	0.922
AT2G31820	down	?	0.922
AT1G64370	down	?	0.921
AT5G23820	down	down	0.921
AT3G06360	down	?	0.921
AT4G13690	down	?	0.921
AT5G42070	down	?	0.921
AT2G45830	down	down	0.921
AT1G06240	down	?	0.921
AT2G26695	down	?	0.921
AT3G27230	down	?	0.921
AT3G13677	up	?	0.921
AT1G24610	down	?	0.921
AT5G63850	down	?	0.921
AT2G19720	up	?	0.921
AT1G73790	up	?	0.921
AT1G62780	up	?	0.921
AT5G03380	down	?	0.921
[truncated: 602 more rows]
