# Supplementary material for: RNA-seq assistant: machine learning based methods to identify more transcriptional regulated genes
Source: BMC Genomics. 2018 Jul 20;19:546. doi: 10.1186/s12864-018-4932-2 (PMC6053725; doi:10.1186/s12864-018-4932-2)
Supplement: Supplementary file 1 — Table S1. Primers for qPCR. Table S2. The list of all features considered prior to feature selection. Table S3. Training and testing data set used for machine learning. Table S4. Summary of feature evaluation. Table S5. Selected features via differential models. Table S6. AUC values of different feature selection methods with combination of different classification methods. Table S7. Predicted genes by the model based on InfoGain feature selection and Logistic Regression. Table S8. GO analysis of predicted genes. (ZIP 215 kb) [file 12864_2018_4932_MOESM1_ESM.zip › Additional file 1 Table S8.xlsx]

## Sheet: predicted UP regulated genes
Table S8. GO analysis of predicted genes
predicted UP regulated genes
GOID	TERM	CORRECTED_PVALUE	UNCORRECTED_PVALUE	NUM_LIST_ANNOTATIONS	LIST_SIZE	TOTAL_NUM_ANNOTATIONS	POPULATION_SIZE	FDR_RATE	EXPECTED_FALSE_POSITIVES	ANNOTATED_GENES
GO:0015979	photosynthesis	2.40468e-19	3.1599e-22	35	501	250	30393	0	0	ATCG01090, ATCG00720, ATCG00020, ATCG00220, ATCG00600, ATCG00730, ATCG00340, ATCG00360, ATCG00280, ATCG00550, AT2G26670, ATCG00440, ATCG01060, ATCG00680, ATCG00510, ATCG00700, ATCG01080, ATCG00070, ATCG00300, ATCG00490, ATCG00350, ATCG00520, AT4G35760, ATCG01010, ATCG01100, ATCG00270, ATCG00580, ATCG01110, ATCG00710, ATCG00540, ATCG00630, ATCG00570, ATCG00560, ATCG00080, AT3G63540
GO:0006091	generation of precursor metabolites and energy	3.5043e-14	4.60486e-17	35	501	360	30393	0	0	ATCG00720, ATCG00020, ATCG00220, ATCG00600, ATCG00730, ATCG01070, ATCG00340, ATCG00360, ATCG00130, ATCG00280, ATCG01060, ATCG00680, ATMG00160, ATCG01050, ATCG00420, ATCG00300, ATMG01120, ATMG00510, ATCG00520, ATMG01360, ATMG00070, AT4G35760, ATCG01010, ATCG01100, ATCG00270, ATCG00580, ATMG00060, ATCG01110, AT1G15120, ATCG00710, ATCG00540, ATCG00570, ATMG00650, ATCG00080, ATCG00470
GO:0019684	photosynthesis, light reaction	4.18511e-11	5.49948e-14	20	501	131	30393	0	0	AT4G35760, ATCG00720, ATCG00020, ATCG00220, ATCG00270, ATCG01110, ATCG00580, ATCG00600, ATCG00730, ATCG00340, ATCG00710, ATCG00360, ATCG00540, ATCG00280, ATCG00680, ATCG01060, ATCG00570, ATCG00080, ATCG00300, ATCG00520
GO:0022900	electron transport chain	7.75646e-11	1.01925e-13	19	501	119	30393	0	0	ATMG01360, ATCG01010, ATCG00720, ATCG00020, ATCG00270, ATCG01110, ATCG00580, ATCG00600, AT1G15120, ATCG00730, ATCG01070, ATCG00540, ATCG00280, ATMG00160, ATCG00680, ATCG01060, ATCG00570, ATMG00650, ATCG01050
GO:0045333	cellular respiration	4.33638e-07	5.69826e-10	16	501	131	30393	0	0	ATMG01360, ATMG00160, ATMG00070, ATCG01010, ATMG00650, ATCG00720, ATCG01100, ATMG00060, ATCG01050, ATCG00420, AT1G15120, ATCG01070, ATMG01120, ATCG00470, ATMG00510, ATCG00130
GO:1902600	hydrogen ion transmembrane transport	8.41761e-07	1.10612e-09	11	501	54	30393	0	0	ATCG00480, ATMG01360, ATCG00140, AT1G51650, ATMG01170, AT5G55290, ATMG00640, AT1G19910, ATCG00470, ATCG00130, ATCG00120
GO:0009767	photosynthetic electron transport chain	1.55187e-06	2.03924e-09	11	501	57	30393	0	0	ATCG00280, ATCG01060, ATCG00680, ATCG00570, ATCG00020, ATCG00270, ATCG00580, ATCG01110, ATCG00600, ATCG00730, ATCG00540
GO:0006818	hydrogen transport	2.73986e-06	3.60034e-09	12	501	75	30393	0	0	ATCG00480, ATMG01360, ATCG00140, AT1G51650, ATMG01170, AT5G55290, ATMG00640, ATCG00530, AT1G19910, ATCG00470, ATCG00130, ATCG00120
GO:0015992	proton transport	2.73986e-06	3.60034e-09	12	501	75	30393	0	0	ATCG00480, ATMG01360, ATCG00140, AT1G51650, ATMG01170, AT5G55290, ATMG00640, ATCG00530, AT1G19910, ATCG00470, ATCG00130, ATCG00120
GO:0015980	energy derivation by oxidation of organic compounds	2.92255e-06	3.84041e-09	16	501	149	30393	0	0	ATMG01360, ATMG00160, ATMG00070, ATCG01010, ATMG00650, ATCG00720, ATCG01100, ATMG00060, ATCG01050, ATCG00420, AT1G15120, ATCG01070, ATMG01120, ATCG00470, ATMG00510, ATCG00130
GO:0000160	phosphorelay signal transduction system	1.03531e-05	1.36046e-08	19	501	233	30393	0	0	AT2G40670, AT4G13040, AT3G16770, AT1G43160, AT1G36060, AT3G21510, AT3G23150, AT1G25560, AT1G53910, AT3G14230, AT5G03730, AT4G39780, AT5G44210, AT2G25490, AT1G21910, AT5G25350, AT2G26070, AT2G40940, AT2G41230
GO:0071369	cellular response to ethylene stimulus	1.06762e-05	1.40292e-08	18	501	209	30393	0	0	AT4G13040, AT3G16770, AT1G43160, AT1G36060, AT3G59900, AT3G23150, AT1G25560, AT1G53910, AT3G14230, AT5G03730, AT4G39780, AT5G44210, AT2G25490, AT1G21910, AT5G25350, AT2G26070, AT2G40940, AT2G41230
GO:0009723	response to ethylene	1.14652e-05	1.5066e-08	22	501	313	30393	0	0	AT4G13040, AT3G16770, AT1G43160, AT1G36060, AT1G74840, AT3G59900, AT3G23150, AT1G25560, AT1G53910, AT3G14230, AT5G03730, AT4G39780, AT5G44210, AT2G25490, AT1G21910, AT1G71030, AT5G25350, AT2G26070, AT2G40940, AT2G41230, AT5G39610, AT2G31730
GO:0009873	ethylene-activated signaling pathway	1.30612e-05	1.71632e-08	17	501	188	30393	0	0	AT4G13040, AT3G16770, AT1G43160, AT1G36060, AT3G23150, AT1G53910, AT1G25560, AT3G14230, AT5G03730, AT4G39780, AT5G44210, AT2G25490, AT1G21910, AT5G25350, AT2G26070, AT2G40940, AT2G41230
GO:0009144	purine nucleoside triphosphate metabolic process	1.65067e-05	2.16908e-08	16	501	168	30393	0	0	ATCG00480, ATMG01360, ATMG00160, ATCG00140, ATCG01010, ATCG00150, ATMG00650, AT1G51650, ATMG01170, ATMG00640, ATCG01050, AT1G15120, ATCG01070, ATCG00470, ATCG00120, ATCG00130
GO:0015985	energy coupled proton transport, down electrochemical gradient	2.91545e-05	3.83107e-08	8	501	32	30393	0	0	ATCG00480, ATCG00140, AT1G51650, ATMG01170, ATMG00640, ATCG00470, ATCG00130, ATCG00120
GO:0015986	ATP synthesis coupled proton transport	2.91545e-05	3.83107e-08	8	501	32	30393	0	0	ATCG00480, ATCG00140, AT1G51650, ATMG01170, ATMG00640, ATCG00470, ATCG00130, ATCG00120
GO:0010104	regulation of ethylene-activated signaling pathway	3.32266e-05	4.36617e-08	7	501	22	30393	0	0	AT3G23150, AT5G03730, AT2G25490, AT2G40940, AT2G26070, AT5G25350, AT2G41230
GO:0070297	regulation of phosphorelay signal transduction system	3.32266e-05	4.36617e-08	7	501	22	30393	0	0	AT3G23150, AT5G03730, AT2G25490, AT2G40940, AT2G26070, AT5G25350, AT2G41230
GO:0009141	nucleoside triphosphate metabolic process	4.37052e-05	5.74313e-08	16	501	180	30393	0	0	ATCG00480, ATMG01360, ATMG00160, ATCG00140, ATCG01010, ATCG00150, ATMG00650, AT1G51650, ATMG01170, ATMG00640, ATCG01050, AT1G15120, ATCG01070, ATCG00470, ATCG00120, ATCG00130
GO:0046034	ATP metabolic process	4.74438e-05	6.2344e-08	15	501	158	30393	0	0	ATCG00480, ATMG01360, ATMG00160, ATCG00140, ATCG01010, ATMG00650, AT1G51650, ATMG01170, ATMG00640, ATCG01050, AT1G15120, ATCG01070, ATCG00470, ATCG00120, ATCG00130
GO:0009126	purine nucleoside monophosphate metabolic process	5.93969e-05	7.80511e-08	16	501	184	30393	0	0	ATCG00480, ATMG01360, ATMG00160, ATCG00140, ATCG01010, ATCG00150, ATMG00650, AT1G51650, ATMG01170, ATMG00640, ATCG01050, AT1G15120, ATCG01070, ATCG00470, ATCG00120, ATCG00130
GO:0009167	purine ribonucleoside monophosphate metabolic process	5.93969e-05	7.80511e-08	16	501	184	30393	0	0	ATCG00480, ATMG01360, ATMG00160, ATCG00140, ATCG01010, ATCG00150, ATMG00650, AT1G51650, ATMG01170, ATMG00640, ATCG01050, AT1G15120, ATCG01070, ATCG00470, ATCG00120, ATCG00130
GO:0009145	purine nucleoside triphosphate biosynthetic process	8.75433e-05	1.15037e-07	9	501	50	30393	0	0	ATCG00480, ATCG00140, ATCG00150, AT1G51650, ATMG01170, ATMG00640, ATCG00470, ATCG00130, ATCG00120
GO:0009150	purine ribonucleotide metabolic process	8.75554e-05	1.15053e-07	17	501	214	30393	0	0	AT5G45940, ATCG00480, ATMG01360, ATMG00160, ATCG00140, ATCG01010, ATCG00150, ATMG00650, AT1G51650, ATMG01170, ATMG00640, ATCG01050, AT1G15120, ATCG01070, ATCG00470, ATCG00120, ATCG00130
GO:0009205	purine ribonucleoside triphosphate metabolic process	9.13118e-05	1.19989e-07	15	501	166	30393	0	0	ATCG00480, ATMG01360, ATMG00160, ATCG00140, ATCG01010, ATMG00650, AT1G51650, ATMG01170, ATMG00640, ATCG01050, AT1G15120, ATCG01070, ATCG00470, ATCG00120, ATCG00130
GO:0006163	purine nucleotide metabolic process	0.000100127	1.31573e-07	17	501	216	30393	0	0	AT5G45940, ATCG00480, ATMG01360, ATMG00160, ATCG00140, ATCG01010, ATCG00150, ATMG00650, AT1G51650, ATMG01170, ATMG00640, ATCG01050, AT1G15120, ATCG01070, ATCG00470, ATCG00120, ATCG00130
GO:0072521	purine-containing compound metabolic process	0.000121251	1.59331e-07	18	501	245	30393	0	0	AT5G45940, ATMG01360, ATCG00140, ATCG01010, ATCG00150, AT5G15950, AT1G51650, AT1G15120, ATCG01070, ATCG00130, ATMG00160, ATCG00480, ATMG00650, ATMG01170, ATCG01050, ATMG00640, ATCG00470, ATCG00120
GO:0010105	negative regulation of ethylene-activated signaling pathway	0.000157192	2.0656e-07	6	501	17	30393	0	0	AT3G23150, AT5G03730, AT2G25490, AT2G40940, AT2G26070, AT5G25350
GO:0070298	negative regulation of phosphorelay signal transduction system	0.000157192	2.0656e-07	6	501	17	30393	0	0	AT3G23150, AT5G03730, AT2G25490, AT2G40940, AT2G26070, AT5G25350
GO:0009199	ribonucleoside triphosphate metabolic process	0.00018228	2.39527e-07	15	501	175	30393	0	0	ATCG00480, ATMG01360, ATMG00160, ATCG00140, ATCG01010, ATMG00650, AT1G51650, ATMG01170, ATMG00640, ATCG01050, AT1G15120, ATCG01070, ATCG00470, ATCG00120, ATCG00130
GO:0009161	ribonucleoside monophosphate metabolic process	0.00020043	2.63378e-07	16	501	201	30393	0	0	ATCG00480, ATMG01360, ATMG00160, ATCG00140, ATCG01010, ATCG00150, ATMG00650, AT1G51650, ATMG01170, ATMG00640, ATCG01050, AT1G15120, ATCG01070, ATCG00470, ATCG00120, ATCG00130
GO:0009772	photosynthetic electron transport in photosystem II	0.000213716	2.80836e-07	5	501	10	30393	0	0	ATCG00280, ATCG01110, ATCG00680, ATCG00020, ATCG00270
GO:0009259	ribonucleotide metabolic process	0.000277434	3.64565e-07	17	501	232	30393	0	0	AT5G45940, ATCG00480, ATMG01360, ATMG00160, ATCG00140, ATCG01010, ATCG00150, ATMG00650, AT1G51650, ATMG01170, ATMG00640, ATCG01050, AT1G15120, ATCG01070, ATCG00470, ATCG00120, ATCG00130
GO:0009123	nucleoside monophosphate metabolic process	0.000279673	3.67507e-07	16	501	206	30393	0	0	ATCG00480, ATMG01360, ATMG00160, ATCG00140, ATCG01010, ATCG00150, ATMG00650, AT1G51650, ATMG01170, ATMG00640, ATCG01050, AT1G15120, ATCG01070, ATCG00470, ATCG00120, ATCG00130
GO:0006754	ATP biosynthetic process	0.000342828	4.50497e-07	8	501	43	30393	0	0	ATCG00480, ATCG00140, AT1G51650, ATMG01170, ATMG00640, ATCG00470, ATCG00130, ATCG00120
GO:0072522	purine-containing compound biosynthetic process	0.000462579	6.07857e-07	11	501	97	30393	0	0	AT5G45940, ATCG00480, ATCG00140, ATCG00150, AT5G15950, AT1G51650, ATMG01170, ATMG00640, ATCG00470, ATCG00130, ATCG00120
GO:0009142	nucleoside triphosphate biosynthetic process	0.000516078	6.78158e-07	9	501	61	30393	0	0	ATCG00480, ATCG00140, ATCG00150, AT1G51650, ATMG01170, ATMG00640, ATCG00470, ATCG00130, ATCG00120
GO:1902532	negative regulation of intracellular signal transduction	0.000651657	8.56317e-07	6	501	21	30393	0	0	AT3G23150, AT5G03730, AT2G25490, AT2G40940, AT2G26070, AT5G25350
GO:0009206	purine ribonucleoside triphosphate biosynthetic process	0.000977722	1.28479e-06	8	501	49	30393	0	0	ATCG00480, ATCG00140, AT1G51650, ATMG01170, ATMG00640, ATCG00470, ATCG00130, ATCG00120
GO:0019693	ribose phosphate metabolic process	0.00109105	1.4337e-06	17	501	256	30393	0	0	AT5G45940, ATCG00480, ATMG01360, ATMG00160, ATCG00140, ATCG01010, ATCG00150, ATMG00650, AT1G51650, ATMG01170, ATMG00640, ATCG01050, AT1G15120, ATCG01070, ATCG00470, ATCG00120, ATCG00130
GO:0022904	respiratory electron transport chain	0.00114728	1.50759e-06	8	501	50	30393	0	0	ATMG01360, ATMG00160, ATCG01050, AT1G15120, ATCG01010, ATMG00650, ATCG00720, ATCG01070
GO:0006164	purine nucleotide biosynthetic process	0.00181437	2.38419e-06	10	501	90	30393	0	0	AT5G45940, ATCG00480, ATCG00140, ATCG00150, AT1G51650, ATMG01170, ATMG00640, ATCG00470, ATCG00130, ATCG00120
GO:1902531	regulation of intracellular signal transduction	0.00281012	3.69267e-06	7	501	40	30393	0.0005	0.02	AT3G23150, AT5G03730, AT2G25490, AT2G40940, AT2G26070, AT5G25350, AT2G41230
GO:0006119	oxidative phosphorylation	0.0033408	4.39002e-06	7	501	41	30393	0.0004	0.02	ATMG01360, ATMG00160, ATCG01050, AT1G15120, ATCG01010, ATMG00650, ATCG01070
GO:0042773	ATP synthesis coupled electron transport	0.0033408	4.39002e-06	7	501	41	30393	0.0004	0.02	ATMG01360, ATMG00160, ATCG01050, AT1G15120, ATCG01010, ATMG00650, ATCG01070
GO:0009201	ribonucleoside triphosphate biosynthetic process	0.00364985	4.79613e-06	8	501	58	30393	0.0013	0.06	ATCG00480, ATCG00140, AT1G51650, ATMG01170, ATMG00640, ATCG00470, ATCG00130, ATCG00120
GO:0044237	cellular metabolic process	0.00457284	6.00899e-06	210	501	9894	30393	0.0012	0.06	AT1G27980, ATCG01090, AT4G13850, AT1G69485, AT3G24120, ATCG00220, ATCG00810, AT3G59890, ATCG00730, AT3G15580, AT4G27310, ATCG01060, ATCG00680, ATMG00160, AT1G25560, ATCG00700, AT4G39780, AT1G21910, ATCG00500, AT5G57565, AT5G25350, AT2G30942, AT4G31877, ATCG00350, ATCG00120, ATCG00750, AT1G61380, ATMG00070, AT4G24470, AT1G15050, AT3G12600, AT5G52830, ATCG01110, AT5G28770, AT1G18030, AT3G21510, AT3…
GO:0055114	oxidation-reduction process	0.00863778	1.13506e-05	49	501	1551	30393	0.0016	0.08	ATCG01090, AT3G13450, ATCG00720, ATCG00020, AT2G21910, AT3G59890, ATCG00600, AT5G06690, ATCG00730, ATCG00430, ATCG01040, ATCG01070, ATCG00340, ATCG00130, ATCG00280, AT2G26670, ATCG00440, ATCG01060, ATCG00680, ATMG00160, AT4G13660, ATCG01080, ATCG01050, ATCG00420, ATMG01120, ATCG00490, ATMG00510, ATCG00350, AT1G22440, AT5G59530, ATMG01360, AT3G45300, ATMG00070, AT4G35760, ATCG01010, ATCG01100, ATC…
GO:0044271	cellular nitrogen compound biosynthetic process	0.00984959	1.2943e-05	108	501	4418	30393	0.002	0.1	AT4G13850, AT5G15950, AT1G69485, AT3G24120, ATCG00810, AT2G30250, AT5G35338, ATCG00820, AT3G04070, AT4G27310, AT2G26670, ATCG00660, ATCG00770, AT1G25560, AT4G39780, AT1G21910, AT4G31877, ATCG00640, ATMG00640, ATCG01120, ATCG00790, AT2G39390, ATCG00120, ATCG00750, AT5G54230, AT4G24470, AT4G37740, ATMG01380, AT1G15050, AT5G52830, AT5G28770, AT1G77940, AT1G52740, AT3G06320, AT2G40205, AT2G44070, AT3…

## Sheet: predicted DOWN regulated genes
predicted DOWN regulated genes
GOID	TERM	CORRECTED_PVALUE	UNCORRECTED_PVALUE	NUM_LIST_ANNOTATIONS	LIST_SIZE	TOTAL_NUM_ANNOTATIONS	POPULATION_SIZE	FDR_RATE	EXPECTED_FALSE_POSITIVES	ANNOTATED_GENES
GO:0009628	response to abiotic stimulus	2.20279e-17	1.23198e-20	253	2099	2039	30393	0	0	AT2G35300, AT1G13930, AT5G08640, AT2G33380, AT3G02380, AT1G25450, AT5G01530, AT1G54160, AT1G17200, AT3G24870, AT1G19150, AT3G51960, AT1G03060, AT5G48540, AT2G37040, AT3G02910, AT3G21240, AT3G16460, AT2G42580, AT5G01410, AT1G33240, AT5G52640, AT1G76080, AT1G18330, AT4G36020, AT3G53420, AT5G54770, AT2G42260, AT3G51080, AT5G27620, AT2G36270, AT5G67270, AT3G15540, AT4G34100, AT5G54960, AT1G16510, AT5…
GO:0050896	response to stimulus	9.81168e-17	5.48752e-20	603	2099	6281	30393	0	0	AT1G79620, AT2G35300, AT1G13930, AT2G20610, AT1G15530, AT1G75640, AT5G25510, AT4G17350, AT1G03060, AT3G02910, AT3G21240, AT5G67280, AT2G42580, AT5G01410, AT2G39450, AT5G52640, AT1G76080, AT4G38825, AT2G42260, AT2G36270, AT5G18050, AT4G30650, AT4G21480, AT4G03550, AT4G35390, AT2G15620, AT4G34100, AT2G28320, AT5G01500, AT1G80820, AT3G56370, AT2G34420, AT1G09940, AT4G26870, AT5G11590, AT1G20823, AT4…
GO:0044699	single-organism process	2.14525e-13	1.1998e-16	829	2099	9517	30393	0	0	AT1G79620, AT2G35300, AT2G20610, AT4G27070, AT1G64970, AT4G30980, AT1G75640, AT4G19170, AT2G01330, AT1G22740, AT5G25510, AT5G03860, AT4G34230, AT4G17350, AT1G16080, AT4G05020, AT1G03060, AT3G21240, AT5G67280, AT5G24410, AT2G42580, AT5G25752, AT5G01410, AT2G39450, AT1G76080, AT2G15790, AT2G42260, AT2G36270, AT5G18050, AT4G21480, AT4G03550, AT4G35390, AT5G43990, AT4G40090, AT2G15620, AT4G34100, AT2…
GO:0042221	response to chemical	1.85436e-11	1.03711e-14	306	2099	2897	30393	0	0	AT2G35300, AT3G63300, AT1G13930, AT3G57610, AT1G15080, AT1G19850, AT3G51450, AT1G03060, AT5G18030, AT2G42580, AT5G01410, AT1G33240, AT2G39450, AT5G52640, AT1G76080, AT1G18330, AT1G51360, AT4G38970, AT4G38825, AT5G46910, AT2G36270, AT5G18050, AT4G03550, AT4G35390, AT2G15620, AT4G34100, AT1G71870, AT1G16510, AT1G74310, AT5G24770, AT2G45290, AT4G26870, AT4G03260, AT5G11590, AT1G20823, AT4G24180, AT5…
GO:0009416	response to light stimulus	5.36926e-10	3.00294e-13	109	2099	761	30393	0	0	AT2G43010, AT5G63980, AT3G50820, AT2G35940, AT3G02380, AT1G25450, AT5G01530, AT1G54160, AT3G24870, AT4G36880, AT1G19150, AT1G50250, AT3G51480, AT4G38180, AT1G70560, AT2G37040, AT4G38740, AT3G21240, AT1G30040, AT5G01410, AT5G58140, AT4G38170, AT3G49120, AT2G42260, AT3G51080, AT5G27620, AT1G68530, AT2G46970, AT1G51140, AT3G15540, AT3G22840, AT1G69530, AT5G01500, AT4G36220, AT5G48300, AT2G37640, AT3…
GO:0009314	response to radiation	1.15335e-09	6.45052e-13	111	2099	790	30393	0	0	AT2G43010, AT5G63980, AT3G50820, AT2G35940, AT3G02380, AT5G64520, AT1G25450, AT5G01530, AT1G54160, AT3G24870, AT4G36880, AT1G19150, AT1G50250, AT3G51480, AT4G38180, AT1G70560, AT2G37040, AT4G38740, AT3G21240, AT1G30040, AT5G01410, AT5G58140, AT4G38170, AT3G49120, AT2G42260, AT3G51080, AT5G27620, AT1G68530, AT2G46970, AT1G51140, AT3G15540, AT3G22840, AT1G69530, AT5G01500, AT4G36220, AT5G48300, AT2…
GO:0009719	response to endogenous stimulus	1.56284e-08	8.74073e-12	191	2099	1695	30393	0	0	AT3G13980, AT3G63300, AT1G13930, AT1G15080, AT5G08640, AT2G33380, AT1G54160, AT1G30330, AT3G03850, AT1G19850, AT2G23170, AT1G69690, AT3G51450, AT1G03060, AT5G18030, AT2G42580, AT3G50410, AT1G18330, AT3G01220, AT1G51360, AT4G38970, AT5G66260, AT4G38825, AT3G53420, AT2G36270, AT5G18050, AT4G35390, AT3G15540, AT1G16510, AT2G37640, AT4G32810, AT1G70940, AT5G24770, AT3G50750, AT2G38560, AT5G13200, AT3…
GO:0009725	response to hormone	1.68014e-08	9.39674e-12	190	2099	1685	30393	0	0	AT3G13980, AT3G63300, AT1G13930, AT1G15080, AT5G08640, AT2G33380, AT1G54160, AT1G30330, AT3G03850, AT1G19850, AT2G23170, AT1G69690, AT3G51450, AT1G03060, AT5G18030, AT2G42580, AT3G50410, AT1G18330, AT3G01220, AT1G51360, AT4G38970, AT5G66260, AT4G38825, AT3G53420, AT2G36270, AT5G18050, AT4G35390, AT3G15540, AT1G16510, AT2G37640, AT4G32810, AT1G70940, AT5G24770, AT3G50750, AT2G38560, AT5G13200, AT3…
GO:0044710	single-organism metabolic process	1.80758e-08	1.01095e-11	382	2099	4009	30393	0	0	AT2G20610, AT1G64950, AT3G57610, AT4G27070, AT1G64970, AT4G19170, AT5G03860, AT4G34230, AT4G31270, AT3G25110, AT1G16080, AT4G05020, AT3G21240, AT5G24410, AT5G25752, AT5G01410, AT1G30510, AT1G76080, AT4G38970, AT3G15350, AT4G03550, AT5G43990, AT2G15620, AT4G34100, AT5G19200, AT1G80820, AT1G30520, AT1G01610, AT5G67220, AT1G09940, AT4G26870, AT4G32210, AT2G01290, AT5G35735, AT1G48600, AT5G18210, AT3…
GO:0042545	cell wall modification	1.82584e-07	1.02116e-10	36	2099	156	30393	0	0	AT1G11580, AT2G28950, AT2G39700, AT4G38400, AT2G40610, AT3G54920, AT4G39950, AT3G54640, AT4G38210, AT5G47500, AT5G05290, AT3G55500, AT3G50410, AT4G28250, AT1G19300, AT4G03550, AT2G03090, AT5G09760, AT1G69530, AT2G20750, AT3G49220, AT2G22330, AT2G37640, AT2G41210, AT3G27980, AT3G29030, AT1G24100, AT5G53370, AT5G57220, AT3G10720, AT5G64640, AT1G53830, AT1G20190, AT2G36100, AT5G17310, AT3G14310
GO:0071555	cell wall organization	2.141e-07	1.19743e-10	76	2099	505	30393	0	0	AT1G11580, AT2G39700, AT4G38400, AT3G54920, AT1G76930, AT4G02130, AT4G39950, AT3G23840, AT1G49490, AT2G33570, AT3G56000, AT1G11545, AT5G47500, AT1G77460, AT5G05290, AT3G50410, AT4G28250, AT5G41900, AT2G41770, AT4G03550, AT2G03090, AT5G09760, AT5G67230, AT1G69530, AT2G20750, AT3G49220, AT2G37640, AT1G02730, AT3G29030, AT1G24100, AT5G53370, AT1G78570, AT2G32990, AT5G55480, AT5G64640, AT1G12260, AT4…
GO:0071554	cell wall organization or biogenesis	2.29893e-07	1.28576e-10	95	2099	694	30393	0	0	AT5G62220, AT1G11580, AT2G39700, AT4G38400, AT3G54920, AT1G76930, AT1G27120, AT4G02130, AT4G39950, AT3G23840, AT1G49490, AT2G33570, AT3G56000, AT1G11545, AT5G47500, AT1G77460, AT5G05290, AT3G50410, AT4G28250, AT1G01200, AT5G41900, AT2G41770, AT4G03550, AT2G03090, AT5G16600, AT5G09760, AT5G58600, AT5G67230, AT1G69530, AT5G48920, AT2G20750, AT3G49220, AT2G37640, AT1G02730, AT3G29030, AT1G24100, AT5…
GO:0010033	response to organic substance	3.01985e-07	1.68895e-10	217	2099	2060	30393	0	0	AT3G13980, AT3G63300, AT1G13930, AT1G15080, AT5G08640, AT2G33380, AT1G54160, AT1G30330, AT3G03850, AT1G19850, AT2G23170, AT1G69690, AT3G51450, AT4G35480, AT1G15780, AT1G03060, AT5G18030, AT2G42580, AT5G01410, AT3G50410, AT1G18330, AT3G01220, AT1G51360, AT4G38970, AT5G66260, AT4G38825, AT3G53420, AT5G46910, AT2G36270, AT5G18050, AT4G03550, AT4G35390, AT3G15540, AT4G34100, AT1G16510, AT2G37640, AT3…
GO:0045229	external encapsulating structure organization	3.68688e-07	2.06202e-10	79	2099	540	30393	0	0	AT1G11580, AT2G39700, AT4G38400, AT3G54920, AT1G76930, AT4G02130, AT4G39950, AT3G23840, AT1G49490, AT2G33570, AT3G56000, AT1G11545, AT5G47500, AT1G77460, AT5G05290, AT3G50410, AT4G28250, AT5G41900, AT2G41770, AT4G03550, AT2G03090, AT5G09760, AT1G02050, AT5G67230, AT1G69530, AT2G20750, AT3G49220, AT2G37640, AT1G02730, AT3G29030, AT1G24100, AT5G53370, AT1G78570, AT2G32990, AT5G55480, AT5G64640, AT1…
GO:0044763	single-organism cellular process	3.75355e-07	2.0993e-10	453	2099	5018	30393	0	0	AT2G20610, AT3G57610, AT4G27070, AT1G64970, AT4G30980, AT4G38430, AT2G01330, AT1G22740, AT3G09520, AT5G03860, AT4G34230, AT4G31270, AT3G25110, AT3G54810, AT1G03060, AT3G21240, AT1G79110, AT5G24410, AT2G42580, AT5G25752, AT3G63430, AT5G01410, AT1G33240, AT2G39450, AT1G76080, AT4G38970, AT4G34970, AT2G42260, AT3G51080, AT4G03550, AT5G43990, AT5G47560, AT2G15620, AT4G34100, AT5G19200, AT1G16510, AT1…
GO:0044711	single-organism biosynthetic process	6.05799e-07	3.38814e-10	194	2099	1805	30393	0	0	AT3G14510, AT5G62220, AT4G11210, AT2G20610, AT1G64950, AT3G57610, AT4G27070, AT2G33380, AT1G25450, AT1G64970, AT2G35710, AT1G69690, AT4G34230, AT1G15780, AT3G25110, AT2G33570, AT2G37040, AT3G16050, AT4G00400, AT5G01410, AT5G04120, AT4G38970, AT2G41770, AT3G15350, AT5G54770, AT5G03555, AT2G06050, AT4G03550, AT5G13520, AT3G63410, AT5G55810, AT4G34100, AT1G02050, AT5G19200, AT1G80820, AT5G14060, AT1…
GO:0044283	small molecule biosynthetic process	1.10325e-06	6.17029e-10	89	2099	653	30393	0	0	AT5G63980, AT5G10330, AT2G20610, AT4G27070, AT2G33380, AT1G25450, AT2G20860, AT1G64970, AT4G39950, AT3G23840, AT1G15780, AT3G25110, AT1G07780, AT1G70560, AT2G37040, AT3G10340, AT1G30040, AT4G27030, AT3G16050, AT2G39800, AT5G01410, AT5G04120, AT4G38970, AT1G72520, AT5G04230, AT5G54770, AT2G06050, AT1G68530, AT2G38230, AT5G13520, AT3G63410, AT1G04710, AT2G38210, AT1G29900, AT1G17745, AT5G14060, AT5…
GO:0001101	response to acid chemical	3.94086e-06	2.20406e-09	141	2099	1234	30393	0	0	AT2G35300, AT1G15080, AT2G33380, AT1G54160, AT3G51450, AT1G15780, AT1G03060, AT2G37040, AT1G33240, AT3G50410, AT1G76080, AT4G36020, AT1G51360, AT4G38970, AT3G53420, AT5G27620, AT2G06050, AT2G36270, AT4G03550, AT4G35390, AT2G15620, AT4G34100, AT2G37640, AT3G50930, AT1G02730, AT5G24770, AT2G38560, AT5G13200, AT4G03260, AT3G30210, AT1G15550, AT3G30775, AT1G28480, AT5G14565, AT4G25420, AT3G14440, AT4…
GO:0040007	growth	6.04107e-06	3.37867e-09	90	2099	686	30393	0	0	AT2G39700, AT4G38400, AT5G63980, AT3G54920, AT2G20610, AT3G51160, AT3G02050, AT4G30980, AT4G38430, AT5G01840, AT3G51300, AT1G03060, AT5G18030, AT1G77460, AT5G05290, AT3G63430, AT1G33240, AT4G28250, AT1G72520, AT3G49120, AT2G46660, AT5G18050, AT1G68530, AT1G63530, AT2G03090, AT5G55810, AT5G18060, AT1G69530, AT1G16510, AT2G20750, AT2G37640, AT3G11580, AT1G71692, AT3G29030, AT1G70940, AT5G07200, AT4…
GO:1901700	response to oxygen-containing compound	6.1784e-06	3.45548e-09	172	2099	1599	30393	0	0	AT2G35300, AT1G15080, AT2G33380, AT1G54160, AT3G51450, AT4G35480, AT1G15780, AT1G03060, AT2G37040, AT2G42580, AT3G24170, AT5G01410, AT1G33240, AT3G50410, AT1G76080, AT4G36020, AT1G51360, AT4G38970, AT3G53420, AT5G27620, AT2G06050, AT5G46910, AT2G36270, AT4G03550, AT4G35390, AT2G15620, AT4G34100, AT2G37640, AT3G50930, AT1G02730, AT1G74310, AT5G24770, AT3G50750, AT2G38560, AT5G13200, AT4G03260, AT3…
GO:0009698	phenylpropanoid metabolic process	1.15851e-05	6.47938e-09	34	2099	164	30393	0	0	AT4G11210, AT3G24503, AT5G66690, AT1G15950, AT1G65060, AT5G58490, AT4G34230, AT2G37040, AT3G10340, AT3G21240, AT2G39430, AT2G40890, AT3G13650, AT5G04230, AT5G05340, AT1G77520, AT2G48110, AT4G34100, AT5G07130, AT1G02050, AT1G18140, AT4G36220, AT5G17050, AT4G01070, AT1G80820, AT1G61810, AT4G34850, AT5G04330, AT5G01040, AT5G13930, AT5G03260, AT5G01190, AT2G30490, AT1G77530
GO:0009415	response to water	2.25696e-05	1.26228e-08	55	2099	353	30393	0	0	AT2G35300, AT5G63980, AT2G47780, AT3G14440, AT2G33380, AT4G39950, AT1G54160, AT5G26340, AT4G38680, AT4G39130, AT1G05680, AT1G13740, AT5G06760, AT2G38530, AT1G48130, AT2G37040, AT2G47800, AT1G01620, AT2G39800, AT2G47180, AT1G33240, AT4G34000, AT1G76080, AT5G59220, AT4G36020, AT3G53420, AT5G27620, AT2G36270, AT5G25610, AT3G05640, AT4G02280, AT3G23920, AT2G38750, AT3G05500, AT4G34100, AT3G46970, AT1…
GO:0009414	response to water deprivation	2.34772e-05	1.31304e-08	54	2099	344	30393	0	0	AT2G35300, AT5G63980, AT2G47780, AT3G14440, AT2G33380, AT4G39950, AT1G54160, AT5G26340, AT4G38680, AT1G05680, AT1G13740, AT5G06760, AT2G38530, AT1G48130, AT2G37040, AT2G47800, AT1G01620, AT2G39800, AT2G47180, AT1G33240, AT4G34000, AT1G76080, AT5G59220, AT4G36020, AT3G53420, AT5G27620, AT2G36270, AT5G25610, AT3G05640, AT4G02280, AT3G23920, AT2G38750, AT3G05500, AT4G34100, AT3G46970, AT1G10370, AT3…
GO:0006949	syncytium formation	2.35312e-05	1.31606e-08	10	2099	16	30393	0	0	AT2G28950, AT2G39700, AT2G40610, AT2G03090, AT3G55500, AT1G69530, AT4G28250, AT2G20750, AT2G37640, AT4G38210
GO:0010035	response to inorganic substance	3.94105e-05	2.20417e-08	110	2099	930	30393	0	0	AT2G35300, AT5G63980, AT1G13930, AT3G57610, AT2G33380, AT4G39950, AT1G54160, AT5G26340, AT5G10720, AT1G13740, AT1G07890, AT1G07810, AT1G48130, AT2G37040, AT4G38740, AT2G47800, AT2G39800, AT3G24170, AT1G33240, AT2G39450, AT1G76080, AT1G18330, AT5G59220, AT4G36020, AT4G38970, AT1G72520, AT3G53420, AT5G27620, AT2G06050, AT2G36270, AT3G23920, AT2G15620, AT4G34100, AT5G66400, AT1G02730, AT2G29550, AT1…
GO:0009828	plant-type cell wall loosening	8.57007e-05	4.7931e-08	14	2099	36	30393	0	0	AT2G28950, AT2G39700, AT4G38400, AT2G40610, AT5G05290, AT2G03090, AT3G55500, AT1G69530, AT4G28250, AT2G20750, AT2G37640, AT1G20190, AT3G29030, AT4G38210
GO:0055114	oxidation-reduction process	0.000128984	7.2139e-08	162	2099	1551	30393	0	0	AT5G11320, AT3G10370, AT1G64950, AT5G08640, AT3G63510, AT2G33380, AT4G19170, AT5G03860, AT4G34230, AT1G16080, AT4G05020, AT3G24170, AT1G30510, AT1G76080, AT5G54770, AT2G06050, AT2G15620, AT5G19200, AT1G80820, AT4G32810, AT5G40150, AT3G02610, AT5G14130, AT5G67220, AT1G09940, AT4G32210, AT5G35735, AT5G01190, AT5G18210, AT3G63290, AT5G17310, AT1G15550, AT3G30775, AT1G28480, AT4G25420, AT3G14440, AT2…
GO:0009826	unidimensional cell growth	0.000150695	8.42815e-08	48	2099	306	30393	0	0	AT2G28950, AT2G39700, AT4G25420, AT4G38400, AT2G40610, AT5G63980, AT5G15580, AT3G51160, AT3G02050, AT4G16780, AT4G14880, AT1G49240, AT4G38430, AT5G01840, AT4G38210, AT3G51300, AT1G77460, AT5G05290, AT4G04900, AT3G63430, AT3G55500, AT2G17870, AT1G75500, AT4G28250, AT3G49120, AT1G68530, AT1G63530, AT2G03090, AT5G55810, AT1G69530, AT5G20490, AT2G20750, AT2G37640, AT1G17060, AT2G41210, AT3G29030, AT3…
GO:0032502	developmental process	0.000184147	1.02991e-07	325	2099	3587	30393	0	0	AT3G47500, AT2G35300, AT3G63300, AT2G20610, AT4G30980, AT4G38430, AT3G24870, AT1G75640, AT1G22740, AT1G19850, AT3G54810, AT1G03060, AT5G18030, AT3G01680, AT2G42580, AT3G63430, AT1G33240, AT2G15790, AT2G42260, AT3G51080, AT2G36270, AT5G18050, AT3G08630, AT4G03550, AT3G17520, AT4G40090, AT4G34100, AT1G16510, AT2G01290, AT3G63290, AT1G20823, AT1G03160, AT5G17310, AT1G20190, AT5G23730, AT3G63500, AT5…
GO:0005975	carbohydrate metabolic process	0.00023613	1.32064e-07	118	2099	1053	30393	0	0	AT5G62220, AT1G11580, AT3G54920, AT1G12240, AT3G10370, AT1G67750, AT4G02130, AT2G35710, AT2G43900, AT4G13710, AT5G03860, AT4G18340, AT4G39770, AT2G33570, AT1G11545, AT5G47500, AT1G77460, AT5G24410, AT4G09510, AT3G06770, AT4G34860, AT4G38970, AT2G41770, AT3G15350, AT4G03550, AT3G23920, AT1G50390, AT5G09760, AT3G24670, AT5G67230, AT3G49220, AT5G48300, AT1G02730, AT3G12700, AT5G53370, AT3G55430, AT3…
GO:0042430	indole-containing compound metabolic process	0.000255882	1.43111e-07	22	2099	90	30393	0	0	AT4G30530, AT2G20610, AT4G27070, AT4G39950, AT3G54640, AT3G28740, AT2G22330, AT1G05680, AT4G37330, AT5G54810, AT3G10870, AT5G17990, AT5G60890, AT1G07780, AT5G57220, AT1G70560, AT4G37320, AT4G37370, AT4G37310, AT1G75500, AT4G37410, AT4G37400
GO:0043436	oxoacid metabolic process	0.00026092	1.45928e-07	125	2099	1135	30393	0	0	AT4G30530, AT1G74260, AT5G63980, AT5G10330, AT2G20610, AT4G27070, AT2G33380, AT1G25450, AT2G20860, AT4G39950, AT4G37330, AT3G23840, AT5G03860, AT1G15780, AT3G25110, AT1G07780, AT3G63170, AT1G70560, AT2G37040, AT3G10340, AT1G30040, AT5G57740, AT4G27030, AT5G25752, AT2G39800, AT5G01410, AT5G04120, AT2G02010, AT2G43910, AT4G38970, AT1G72520, AT4G37400, AT5G04230, AT2G06050, AT1G68530, AT3G21670, AT5…
GO:0080167	response to karrikin	0.000278512	1.55767e-07	27	2099	128	30393	0	0	AT1G30530, AT3G47470, AT3G17609, AT5G08640, AT1G10370, AT3G22840, AT1G17200, AT5G42900, AT5G17050, AT1G05680, AT5G48500, AT4G38210, AT1G74670, AT5G48540, AT2G37040, AT1G22770, AT3G02910, AT2G26250, AT4G27030, AT4G37370, AT2G16660, AT2G30490, AT4G14440, AT1G23010, AT3G45060, AT3G14880, AT4G02940
GO:0016053	organic acid biosynthetic process	0.0002936	1.64206e-07	70	2099	532	30393	0	0	AT5G63980, AT5G10330, AT2G20610, AT4G27070, AT2G33380, AT1G25450, AT2G20860, AT4G39950, AT3G23840, AT1G15780, AT3G25110, AT1G07780, AT1G70560, AT2G37040, AT3G10340, AT1G30040, AT4G27030, AT2G39800, AT5G04120, AT1G72520, AT5G04230, AT2G06050, AT1G68530, AT5G13520, AT1G04710, AT1G29900, AT1G17745, AT5G14060, AT5G54810, AT3G57560, AT5G17990, AT5G07200, AT3G02610, AT2G46760, AT1G15550, AT3G30775, AT5…
GO:0046394	carboxylic acid biosynthetic process	0.0002936	1.64206e-07	70	2099	532	30393	0	0	AT5G63980, AT5G10330, AT2G20610, AT4G27070, AT2G33380, AT1G25450, AT2G20860, AT4G39950, AT3G23840, AT1G15780, AT3G25110, AT1G07780, AT1G70560, AT2G37040, AT3G10340, AT1G30040, AT4G27030, AT2G39800, AT5G04120, AT1G72520, AT5G04230, AT2G06050, AT1G68530, AT5G13520, AT1G04710, AT1G29900, AT1G17745, AT5G14060, AT5G54810, AT3G57560, AT5G17990, AT5G07200, AT3G02610, AT2G46760, AT1G15550, AT3G30775, AT5…
GO:0006082	organic acid metabolic process	0.000301292	1.68508e-07	125	2099	1138	30393	0	0	AT4G30530, AT1G74260, AT5G63980, AT5G10330, AT2G20610, AT4G27070, AT2G33380, AT1G25450, AT2G20860, AT4G39950, AT4G37330, AT3G23840, AT5G03860, AT1G15780, AT3G25110, AT1G07780, AT3G63170, AT1G70560, AT2G37040, AT3G10340, AT1G30040, AT5G57740, AT4G27030, AT5G25752, AT2G39800, AT5G01410, AT5G04120, AT2G02010, AT2G43910, AT4G38970, AT1G72520, AT4G37400, AT5G04230, AT2G06050, AT1G68530, AT3G21670, AT5…
GO:0048856	anatomical structure development	0.000385165	2.15417e-07	306	2099	3370	30393	0	0	AT3G47500, AT2G35300, AT3G63300, AT2G20610, AT4G30980, AT4G38430, AT3G24870, AT1G75640, AT1G22740, AT1G19850, AT3G54810, AT1G03060, AT5G18030, AT3G01680, AT2G42580, AT3G63430, AT1G33240, AT2G15790, AT2G42260, AT2G36270, AT5G18050, AT3G08630, AT4G03550, AT3G17520, AT4G40090, AT4G34100, AT1G16510, AT2G01290, AT3G63290, AT1G20823, AT1G03160, AT5G17310, AT1G20190, AT5G23730, AT3G63500, AT5G61780, AT2…
GO:0044767	single-organism developmental process	0.000387765	2.16871e-07	314	2099	3473	30393	0	0	AT3G47500, AT2G35300, AT3G63300, AT2G20610, AT4G30980, AT4G38430, AT3G24870, AT1G75640, AT1G22740, AT1G19850, AT3G54810, AT1G03060, AT5G18030, AT2G42580, AT3G63430, AT1G33240, AT2G15790, AT2G42260, AT3G51080, AT2G36270, AT5G18050, AT3G08630, AT4G03550, AT3G17520, AT4G40090, AT4G34100, AT1G16510, AT2G01290, AT3G63290, AT1G20823, AT1G03160, AT5G17310, AT1G20190, AT5G23730, AT3G63500, AT5G61780, AT2…
GO:0009733	response to auxin	0.000617542	3.45381e-07	58	2099	419	30393	0	0	AT3G13980, AT2G43010, AT3G63300, AT5G08640, AT5G37020, AT3G51060, AT4G16780, AT5G20810, AT5G57090, AT4G03190, AT1G30330, AT3G03850, AT1G19850, AT2G23170, AT3G62100, AT5G18030, AT1G70560, AT5G57740, AT5G18010, AT2G42580, AT1G20470, AT1G75500, AT3G50410, AT2G28350, AT3G01220, AT5G66260, AT4G38825, AT2G01420, AT2G21200, AT2G33860, AT5G13370, AT5G18050, AT5G13300, AT5G65980, AT4G34760, AT1G15580, AT4…
GO:0009734	auxin-activated signaling pathway	0.000652512	3.6494e-07	34	2099	192	30393	0	0	AT3G13980, AT2G43010, AT3G63300, AT5G37020, AT3G51060, AT5G57090, AT1G30330, AT1G19850, AT3G62100, AT5G18030, AT1G70560, AT5G18010, AT2G42580, AT1G75500, AT2G28350, AT2G01420, AT2G33860, AT5G18050, AT5G65980, AT4G34760, AT1G15580, AT5G18060, AT3G15540, AT1G73590, AT1G29450, AT1G31880, AT5G20730, AT1G16510, AT1G70940, AT3G23050, AT1G78570, AT1G77690, AT3G02260, AT5G47370
GO:0044281	small molecule metabolic process	0.000785393	4.39258e-07	165	2099	1632	30393	0	0	AT3G10370, AT2G20610, AT3G57610, AT4G27070, AT2G33380, AT1G25450, AT1G64970, AT2G43900, AT5G03860, AT1G15780, AT3G25110, AT2G37040, AT3G16050, AT5G24410, AT5G25752, AT5G01410, AT5G04120, AT1G76080, AT4G38970, AT5G54770, AT5G03555, AT2G06050, AT5G13520, AT3G63410, AT5G55810, AT2G15620, AT5G14060, AT1G24100, AT5G17990, AT5G23220, AT3G02610, AT1G30520, AT4G26870, AT4G32210, AT2G01290, AT3G16910, AT1…
GO:0016049	cell growth	0.000827895	4.63028e-07	60	2099	443	30393	0	0	AT2G28950, AT2G39700, AT4G25420, AT4G38400, AT2G40610, AT5G63980, AT3G54920, AT2G20610, AT5G15580, AT3G51160, AT3G02050, AT4G16780, AT4G14880, AT4G30980, AT1G49240, AT4G38430, AT5G01840, AT4G16120, AT4G38210, AT3G51300, AT1G03060, AT1G77460, AT5G05290, AT5G18010, AT4G04900, AT3G63430, AT3G55500, AT1G33240, AT2G17870, AT1G75500, AT4G28250, AT3G49120, AT1G68530, AT1G63530, AT1G55180, AT2G03090, AT5…
GO:1901362	organic cyclic compound biosynthetic process	0.000905161	5.06242e-07	291	2099	3209	30393	0	0	AT3G47500, AT2G20610, AT3G57610, AT4G27070, AT1G64970, AT4G30980, AT1G19850, AT4G34230, AT4G31270, AT3G51960, AT3G50890, AT1G29950, AT5G01410, AT1G33240, AT1G18330, AT5G46910, AT2G36270, AT4G35390, AT4G34100, AT1G80820, AT1G70920, AT1G09940, AT4G31060, AT5G11590, AT2G18500, AT5G62430, AT3G63140, AT4G14860, AT4G12020, AT3G02570, AT5G66940, AT3G24520, AT2G34900, AT1G22770, AT4G22770, AT1G08250, AT5…
GO:0060560	developmental growth involved in morphogenesis	0.000986315	5.5163e-07	50	2099	345	30393	0	0	AT2G28950, AT2G39700, AT4G25420, AT4G38400, AT2G40610, AT5G63980, AT5G15580, AT3G51160, AT3G02050, AT4G16780, AT4G14880, AT4G30980, AT1G49240, AT4G38430, AT5G01840, AT4G38210, AT3G51300, AT1G77460, AT5G05290, AT4G04900, AT3G63430, AT3G55500, AT2G17870, AT1G75500, AT4G28250, AT3G49120, AT1G68530, AT1G63530, AT2G03090, AT5G55810, AT1G69530, AT5G20490, AT2G20750, AT2G37640, AT1G17060, AT2G41210, AT3…
GO:0009699	phenylpropanoid biosynthetic process	0.00101393	5.67075e-07	25	2099	120	30393	0	0	AT1G77520, AT4G11210, AT3G24503, AT1G15950, AT4G34100, AT1G02050, AT5G58490, AT4G36220, AT1G61810, AT1G80820, AT4G01070, AT4G34230, AT4G34850, AT5G04330, AT3G10340, AT2G37040, AT5G13930, AT5G03260, AT2G39430, AT2G40890, AT3G13650, AT2G30490, AT5G05340, AT1G77530, AT5G04230
GO:0019748	secondary metabolic process	0.00119301	6.67232e-07	66	2099	510	30393	0	0	AT4G30530, AT4G11210, AT2G20610, AT1G64950, AT1G15950, AT2G29720, AT4G39950, AT5G58490, AT4G37330, AT4G34230, AT2G37040, AT3G10340, AT3G21240, AT2G43910, AT4G37400, AT5G04230, AT2G46660, AT2G48110, AT4G34100, AT1G02050, AT4G36220, AT4G01070, AT3G11580, AT1G80820, AT1G24100, AT1G10360, AT5G01040, AT4G37320, AT4G37310, AT5G01190, AT2G30490, AT2G45560, AT5G61780, AT2G35660, AT3G24503, AT5G66690, AT1…
GO:0071365	cellular response to auxin stimulus	0.0015499	8.66834e-07	35	2099	208	30393	0	0	AT3G13980, AT2G43010, AT3G63300, AT5G37020, AT3G51060, AT5G57090, AT1G30330, AT1G19850, AT3G62100, AT5G18030, AT1G70560, AT5G18010, AT2G42580, AT1G75500, AT2G28350, AT2G01420, AT2G33860, AT5G18050, AT5G65980, AT4G34760, AT1G15580, AT5G18060, AT3G15540, AT3G62680, AT1G73590, AT1G29450, AT1G31880, AT5G20730, AT1G16510, AT1G70940, AT3G23050, AT1G78570, AT1G77690, AT3G02260, AT5G47370
GO:0044550	secondary metabolite biosynthetic process	0.00189708	1.06101e-06	47	2099	323	30393	0	0	AT4G30530, AT2G35660, AT4G11210, AT3G24503, AT2G20610, AT1G64950, AT1G15950, AT2G29720, AT4G39950, AT5G42590, AT5G58490, AT3G28740, AT4G37330, AT4G34230, AT2G37040, AT3G10340, AT4G37370, AT2G39430, AT2G40890, AT3G48280, AT4G37410, AT3G13650, AT4G37400, AT5G04230, AT5G05340, AT2G46660, AT1G77520, AT4G34100, AT1G02050, AT4G36220, AT2G22330, AT1G61810, AT4G01070, AT1G80820, AT1G12130, AT1G24100, AT5…
GO:0042547	cell wall modification involved in multidimensional cell growth	0.00212188	1.18674e-06	11	2099	28	30393	0	0	AT2G28950, AT2G39700, AT2G40610, AT3G54920, AT5G05290, AT2G03090, AT3G55500, AT2G37640, AT1G20190, AT3G29030, AT4G38210
GO:0010817	regulation of hormone levels	0.00235914	1.31943e-06	40	2099	258	30393	0	0	AT2G43010, AT5G11320, AT2G20610, AT1G22220, AT3G51060, AT5G25620, AT4G39950, AT3G54640, AT5G57090, AT1G05680, AT1G70560, AT5G56660, AT4G28720, AT5G18010, AT1G75500, AT1G14120, AT2G01420, AT2G33860, AT5G65980, AT3G63440, AT5G38970, AT1G73590, AT1G29450, AT1G16510, AT2G22330, AT1G17060, AT5G54810, AT4G32810, AT3G50660, AT1G17140, AT3G10870, AT5G19530, AT1G70940, AT1G78570, AT5G13930, AT1G77690, AT3…
GO:0032989	cellular component morphogenesis	0.00252766	1.41368e-06	60	2099	458	30393	0	0	AT2G28950, AT2G39700, AT4G25420, AT4G38400, AT2G40610, AT5G63980, AT3G12400, AT5G15580, AT3G51160, AT1G65060, AT3G02050, AT4G16780, AT4G14880, AT1G49240, AT4G38430, AT5G01840, AT4G20050, AT4G38210, AT3G51300, AT1G03060, AT1G77460, AT5G05290, AT4G04900, AT3G63430, AT3G55500, AT1G33240, AT2G17870, AT1G75500, AT4G28250, AT3G49120, AT2G42260, AT4G03550, AT1G68530, AT1G63530, AT2G03090, AT5G55810, AT1…
GO:0006950	response to stress	0.00289922	1.62149e-06	312	2099	3525	30393	0	0	AT2G35300, AT1G13930, AT1G15530, AT3G51450, AT3G51960, AT1G03060, AT3G21240, AT3G16460, AT2G42580, AT5G01410, AT1G33240, AT5G52640, AT1G76080, AT1G18330, AT1G51360, AT2G42260, AT2G36270, AT4G30650, AT4G03550, AT4G34100, AT1G80820, AT4G22210, AT1G74310, AT5G24770, AT4G12010, AT1G09940, AT4G03260, AT1G04980, AT1G20823, AT4G24180, AT1G03160, AT5G17310, AT1G64790, AT5G61780, AT5G14565, AT3G14440, AT4…
GO:0065007	biological regulation	0.00293681	1.64251e-06	475	2099	5684	30393	0	0	AT3G47500, AT1G79620, AT3G63300, AT2G20610, AT1G15080, AT5G01920, AT3G17630, AT4G30980, AT4G38430, AT3G24870, AT1G75640, AT1G22740, AT5G25510, AT1G19850, AT4G31270, AT3G51960, AT4G17350, AT1G03060, AT5G18030, AT1G67840, AT3G50890, AT5G67280, AT1G79110, AT2G42580, AT1G29950, AT5G25752, AT3G63430, AT1G33240, AT2G39450, AT1G76080, AT1G18330, AT2G42260, AT5G46910, AT2G36270, AT5G18050, AT4G03550, AT4…
GO:0009827	plant-type cell wall modification	0.00335011	1.87366e-06	15	2099	53	30393	0	0	AT2G28950, AT2G39700, AT4G38400, AT2G40610, AT5G05290, AT2G03090, AT3G55500, AT1G69530, AT4G28250, AT2G20750, AT2G37640, AT2G41210, AT1G20190, AT3G29030, AT4G38210
GO:0000902	cell morphogenesis	0.00434655	2.43096e-06	56	2099	424	30393	0	0	AT2G28950, AT2G39700, AT4G25420, AT4G38400, AT2G40610, AT5G63980, AT3G12400, AT5G15580, AT3G51160, AT3G02050, AT4G16780, AT4G14880, AT1G49240, AT4G38430, AT5G01840, AT4G38210, AT3G51300, AT1G03060, AT1G77460, AT5G05290, AT4G04900, AT3G63430, AT3G55500, AT1G33240, AT2G17870, AT1G75500, AT4G28250, AT3G49120, AT2G42260, AT4G03550, AT1G68530, AT1G63530, AT2G03090, AT5G55810, AT1G69530, AT5G20490, AT2…
GO:0019438	aromatic compound biosynthetic process	0.00526227	2.9431e-06	275	2099	3070	30393	0	0	AT3G47500, AT2G20610, AT3G57610, AT4G27070, AT4G30980, AT1G19850, AT4G34230, AT4G31270, AT3G51960, AT3G50890, AT1G29950, AT5G01410, AT1G33240, AT1G18330, AT5G46910, AT2G36270, AT4G35390, AT4G34100, AT1G80820, AT1G70920, AT1G09940, AT4G31060, AT5G11590, AT2G18500, AT5G62430, AT3G63140, AT4G14860, AT4G12020, AT3G02570, AT5G66940, AT3G24520, AT2G34900, AT1G22770, AT4G22770, AT1G08250, AT5G43630, AT4…
GO:0048589	developmental growth	0.00585371	3.27388e-06	60	2099	470	30393	0	0	AT2G28950, AT2G39700, AT4G25420, AT4G38400, AT2G40610, AT5G63980, AT2G47780, AT5G15580, AT4G16110, AT3G51160, AT3G02050, AT4G16780, AT4G14880, AT4G30980, AT1G49240, AT4G38430, AT5G01840, AT4G03190, AT4G38210, AT3G51300, AT1G77460, AT5G05290, AT4G04900, AT3G63430, AT3G55500, AT2G17870, AT1G75500, AT2G28350, AT4G28250, AT3G52770, AT3G49120, AT1G68530, AT1G63530, AT2G03090, AT5G55810, AT3G05500, AT1…
GO:0050789	regulation of biological process	0.00632325	3.5365e-06	435	2099	5185	30393	0	0	AT3G47500, AT1G79620, AT3G63300, AT2G20610, AT1G15080, AT5G01920, AT4G30980, AT4G38430, AT3G24870, AT1G75640, AT1G22740, AT5G25510, AT1G19850, AT4G31270, AT3G51960, AT4G17350, AT1G03060, AT5G18030, AT1G67840, AT3G50890, AT5G67280, AT1G79110, AT2G42580, AT1G29950, AT5G25752, AT3G63430, AT1G33240, AT1G76080, AT1G18330, AT2G42260, AT5G46910, AT2G36270, AT5G18050, AT4G03550, AT4G35390, AT5G43990, AT4…
GO:0009644	response to high light intensity	0.00680556	3.80624e-06	18	2099	77	30393	0	0	AT5G12030, AT3G12580, AT3G50820, AT3G47470, AT5G59720, AT4G14690, AT3G22840, AT1G17420, AT1G50250, AT5G66570, AT5G02120, AT1G74310, AT2G47180, AT4G17490, AT3G63350, AT2G26150, AT5G61510, AT2G47450
GO:0009831	plant-type cell wall modification involved in multidimensional cell growth	0.00821726	4.59578e-06	10	2099	26	30393	0	0	AT2G28950, AT2G39700, AT2G40610, AT5G05290, AT2G03090, AT3G55500, AT2G37640, AT1G20190, AT3G29030, AT4G38210

## Sheet: response to hormone
GO analysis of genes enriched in "response to hormone" in predicated down regulated genes
GOID	TERM	CORRECTED_PVALUE	UNCORRECTED_PVALUE	NUM_LIST_ANNOTATIONS	LIST_SIZE	TOTAL_NUM_ANNOTATIONS	POPULATION_SIZE	FDR_RATE	EXPECTED_FALSE_POSITIVES	ANNOTATED_GENES
GO:0009725	response to hormone	4.09741e-241	5.92111e-244	190	190	1685	30393	0	0	AT3G13980, AT1G13930, AT3G63300, AT1G15080, AT5G08640, AT2G33380, AT1G54160, AT1G30330, AT3G03850, AT3G51450, AT1G69690, AT2G23170, AT1G19850, AT1G03060, AT5G18030, AT2G42580, AT1G18330, AT3G50410, AT3G01220, AT4G38970, AT1G51360, AT3G53420, AT4G38825, AT5G66260, AT5G18050, AT2G36270, AT4G35390, AT3G15540, AT1G16510, AT2G37640, AT4G32810, AT1G70940, AT5G24770, AT3G50750, AT2G38560, AT5G13200, AT5…
GO:0009719	response to endogenous stimulus	1.3499e-240	1.95073e-243	190	190	1695	30393	0	0	AT3G13980, AT1G13930, AT3G63300, AT1G15080, AT5G08640, AT2G33380, AT1G54160, AT1G30330, AT3G03850, AT3G51450, AT1G69690, AT2G23170, AT1G19850, AT1G03060, AT5G18030, AT2G42580, AT1G18330, AT3G50410, AT3G01220, AT4G38970, AT1G51360, AT3G53420, AT4G38825, AT5G66260, AT5G18050, AT2G36270, AT4G35390, AT3G15540, AT1G16510, AT2G37640, AT4G32810, AT1G70940, AT5G24770, AT3G50750, AT2G38560, AT5G13200, AT5…
GO:0010033	response to organic substance	1.25301e-223	1.81071e-226	190	190	2060	30393	0	0	AT3G13980, AT1G13930, AT3G63300, AT1G15080, AT5G08640, AT2G33380, AT1G54160, AT1G30330, AT3G03850, AT3G51450, AT1G69690, AT2G23170, AT1G19850, AT1G03060, AT5G18030, AT2G42580, AT1G18330, AT3G50410, AT3G01220, AT4G38970, AT1G51360, AT3G53420, AT4G38825, AT5G66260, AT5G18050, AT2G36270, AT4G35390, AT3G15540, AT1G16510, AT2G37640, AT4G32810, AT1G70940, AT5G24770, AT3G50750, AT2G38560, AT5G13200, AT5…
GO:0042221	response to chemical	2.44392e-194	3.53168e-197	190	190	2897	30393	0	0	AT3G13980, AT1G13930, AT3G63300, AT1G15080, AT5G08640, AT2G33380, AT1G54160, AT1G30330, AT3G03850, AT3G51450, AT1G69690, AT2G23170, AT1G19850, AT1G03060, AT5G18030, AT2G42580, AT1G18330, AT3G50410, AT3G01220, AT4G38970, AT1G51360, AT3G53420, AT4G38825, AT5G66260, AT5G18050, AT2G36270, AT4G35390, AT3G15540, AT1G16510, AT2G37640, AT4G32810, AT1G70940, AT5G24770, AT3G50750, AT2G38560, AT5G13200, AT5…
GO:0050896	response to stimulus	5.51489e-129	7.9695e-132	190	190	6281	30393	0	0	AT3G13980, AT1G13930, AT3G63300, AT1G15080, AT5G08640, AT2G33380, AT1G54160, AT1G30330, AT3G03850, AT3G51450, AT1G69690, AT2G23170, AT1G19850, AT1G03060, AT5G18030, AT2G42580, AT1G18330, AT3G50410, AT3G01220, AT4G38970, AT1G51360, AT3G53420, AT4G38825, AT5G66260, AT5G18050, AT2G36270, AT4G35390, AT3G15540, AT1G16510, AT2G37640, AT4G32810, AT1G70940, AT5G24770, AT3G50750, AT2G38560, AT5G13200, AT5…
GO:0032870	cellular response to hormone stimulus	7.77188e-91	1.1231e-93	95	190	891	30393	0	0	AT2G43010, AT3G13980, AT1G12240, AT5G63980, AT1G69260, AT3G63300, AT1G22220, AT1G15080, AT5G17490, AT4G28520, AT5G10720, AT1G54160, AT1G30330, AT1G19850, AT3G62100, AT3G51480, AT5G18030, AT1G70560, AT4G38740, AT5G67190, AT1G72770, AT2G42580, AT5G59220, AT1G07430, AT2G39250, AT2G33860, AT2G36270, AT5G18050, AT4G35390, AT5G18060, AT3G15540, AT1G52570, AT1G77200, AT1G17550, AT1G16510, AT2G44940, AT5…
GO:0071495	cellular response to endogenous stimulus	2.30751e-90	3.33455e-93	95	190	901	30393	0	0	AT2G43010, AT3G13980, AT1G12240, AT5G63980, AT1G69260, AT3G63300, AT1G22220, AT1G15080, AT5G17490, AT4G28520, AT5G10720, AT1G54160, AT1G30330, AT1G19850, AT3G62100, AT3G51480, AT5G18030, AT1G70560, AT4G38740, AT5G67190, AT1G72770, AT2G42580, AT5G59220, AT1G07430, AT2G39250, AT2G33860, AT2G36270, AT5G18050, AT4G35390, AT5G18060, AT3G15540, AT1G52570, AT1G77200, AT1G17550, AT1G16510, AT2G44940, AT5…
GO:0071310	cellular response to organic substance	6.28399e-89	9.08091e-92	98	190	1038	30393	0	0	AT2G43010, AT3G13980, AT1G12240, AT5G63980, AT1G69260, AT3G63300, AT1G22220, AT1G15080, AT5G17490, AT4G28520, AT5G10720, AT1G54160, AT1G30330, AT1G19850, AT3G62100, AT3G51480, AT5G18030, AT1G70560, AT4G38740, AT5G67190, AT1G72770, AT2G42580, AT5G59220, AT1G07430, AT2G39250, AT2G33860, AT2G36270, AT5G18050, AT4G35390, AT5G18060, AT3G15540, AT1G52570, AT1G77200, AT1G17550, AT1G16510, AT2G44940, AT5…
GO:1901700	response to oxygen-containing compound	2.19891e-88	3.17761e-91	111	190	1599	30393	0	0	AT1G12240, AT5G63980, AT1G69260, AT2G35940, AT1G76930, AT1G15080, AT5G17490, AT4G28520, AT2G33380, AT5G26340, AT5G10720, AT1G54160, AT4G36880, AT1G12420, AT1G13740, AT4G32150, AT3G51450, AT3G51480, AT1G07890, AT1G03060, AT4G38740, AT1G72770, AT2G16850, AT2G39800, AT1G05510, AT2G42580, AT5G59220, AT3G50410, AT4G38970, AT1G51360, AT1G07430, AT3G53420, AT2G36270, AT4G35390, AT5G16600, AT1G52570, AT1…
GO:0070887	cellular response to chemical stimulus	7.30374e-86	1.05545e-88	100	190	1193	30393	0	0	AT2G43010, AT3G13980, AT1G12240, AT5G63980, AT1G69260, AT3G63300, AT1G22220, AT1G15080, AT5G17490, AT4G28520, AT5G10720, AT1G54160, AT1G30330, AT1G19850, AT3G62100, AT3G51480, AT1G07890, AT5G18030, AT1G70560, AT4G38740, AT5G67190, AT1G72770, AT2G42580, AT5G59220, AT1G07430, AT2G39250, AT2G33860, AT2G36270, AT5G18050, AT4G35390, AT5G18060, AT3G15540, AT1G52570, AT1G77200, AT1G17550, AT1G16510, AT2…
GO:0009755	hormone-mediated signaling pathway	8.22107e-86	1.18802e-88	90	190	833	30393	0	0	AT2G43010, AT3G13980, AT1G12240, AT5G63980, AT1G69260, AT3G63300, AT1G22220, AT1G15080, AT5G17490, AT5G10720, AT1G54160, AT1G30330, AT1G19850, AT3G62100, AT3G51480, AT5G18030, AT1G70560, AT4G38740, AT5G67190, AT1G72770, AT2G42580, AT5G59220, AT1G07430, AT2G39250, AT2G33860, AT2G36270, AT5G18050, AT4G35390, AT5G18060, AT3G15540, AT1G52570, AT1G77200, AT1G17550, AT1G16510, AT2G44940, AT2G44840, AT1…
GO:0033993	response to lipid	2.60785e-84	3.76857e-87	88	190	800	30393	0	0	AT1G12240, AT5G63980, AT1G69260, AT2G35940, AT1G76930, AT1G15080, AT5G17490, AT4G28520, AT2G33380, AT5G26340, AT5G10720, AT1G54160, AT4G36880, AT1G12420, AT1G13740, AT4G32150, AT1G03060, AT4G38740, AT1G72770, AT2G16850, AT2G39800, AT1G05510, AT2G42580, AT5G59220, AT4G38970, AT1G07430, AT3G53420, AT2G36270, AT4G35390, AT5G16600, AT1G52570, AT1G17550, AT1G69530, AT5G66400, AT2G37640, AT5G44120, AT5…
GO:0001101	response to acid chemical	1.69799e-81	2.45374e-84	98	190	1234	30393	0	0	AT1G12240, AT5G63980, AT1G69260, AT2G35940, AT1G76930, AT1G15080, AT5G17490, AT4G28520, AT2G33380, AT5G26340, AT5G10720, AT1G54160, AT4G36880, AT1G12420, AT1G13740, AT4G32150, AT3G51450, AT3G51480, AT1G03060, AT1G72770, AT2G16850, AT2G39800, AT1G05510, AT5G59220, AT3G50410, AT4G38970, AT1G51360, AT1G07430, AT3G53420, AT2G36270, AT4G35390, AT5G16600, AT1G52570, AT1G17550, AT1G69530, AT5G66400, AT2…
GO:0007165	signal transduction	4.61264e-65	6.66566e-68	98	190	1826	30393	0	0	AT2G43010, AT3G13980, AT1G12240, AT5G63980, AT1G69260, AT3G63300, AT1G22220, AT1G15080, AT5G17490, AT5G10720, AT1G54160, AT1G30330, AT1G13740, AT1G19850, AT3G62100, AT3G51480, AT1G03060, AT5G18030, AT1G70560, AT4G38740, AT5G67190, AT1G72770, AT2G42580, AT5G59220, AT5G58140, AT1G07430, AT2G39250, AT2G33860, AT2G36270, AT5G18050, AT4G35390, AT5G18060, AT3G15540, AT1G52570, AT1G77200, AT1G17550, AT1…
GO:0044700	single organism signaling	2.39439e-64	3.4601e-67	98	190	1858	30393	0	0	AT2G43010, AT3G13980, AT1G12240, AT5G63980, AT1G69260, AT3G63300, AT1G22220, AT1G15080, AT5G17490, AT5G10720, AT1G54160, AT1G30330, AT1G13740, AT1G19850, AT3G62100, AT3G51480, AT1G03060, AT5G18030, AT1G70560, AT4G38740, AT5G67190, AT1G72770, AT2G42580, AT5G59220, AT5G58140, AT1G07430, AT2G39250, AT2G33860, AT2G36270, AT5G18050, AT4G35390, AT5G18060, AT3G15540, AT1G52570, AT1G77200, AT1G17550, AT1…
GO:0007154	cell communication	2.63909e-64	3.81371e-67	102	190	2091	30393	0	0	AT2G43010, AT3G13980, AT1G12240, AT5G63980, AT1G69260, AT3G63300, AT1G22220, AT1G15080, AT5G17490, AT5G10720, AT1G54160, AT1G30330, AT1G13740, AT1G19850, AT3G62100, AT3G51480, AT1G03060, AT5G18030, AT1G70560, AT4G38740, AT5G67190, AT1G72770, AT2G42580, AT5G59220, AT5G58140, AT1G07430, AT2G39250, AT2G33860, AT2G36270, AT5G18050, AT4G35390, AT5G18060, AT3G15540, AT1G52570, AT1G77200, AT1G17550, AT1…
GO:0023052	signaling	2.65123e-64	3.83126e-67	98	190	1860	30393	0	0	AT2G43010, AT3G13980, AT1G12240, AT5G63980, AT1G69260, AT3G63300, AT1G22220, AT1G15080, AT5G17490, AT5G10720, AT1G54160, AT1G30330, AT1G13740, AT1G19850, AT3G62100, AT3G51480, AT1G03060, AT5G18030, AT1G70560, AT4G38740, AT5G67190, AT1G72770, AT2G42580, AT5G59220, AT5G58140, AT1G07430, AT2G39250, AT2G33860, AT2G36270, AT5G18050, AT4G35390, AT5G18060, AT3G15540, AT1G52570, AT1G77200, AT1G17550, AT1…
GO:0009737	response to abscisic acid	1.86892e-60	2.70076e-63	65	190	578	30393	0	0	AT1G12240, AT5G63980, AT1G69260, AT2G35940, AT1G76930, AT1G15080, AT5G17490, AT4G28520, AT2G33380, AT5G26340, AT5G10720, AT1G54160, AT1G12420, AT1G13740, AT4G32150, AT1G03060, AT1G72770, AT2G16850, AT2G39800, AT1G05510, AT5G59220, AT4G38970, AT1G07430, AT3G53420, AT2G36270, AT5G16600, AT1G52570, AT1G17550, AT5G66400, AT5G44120, AT5G13200, AT1G80080, AT3G30210, AT2G47770, AT1G56600, AT3G09770, AT4…
GO:0051716	cellular response to stimulus	2.85932e-60	4.13196e-63	108	190	2700	30393	0	0	AT2G43010, AT3G13980, AT1G12240, AT5G63980, AT1G69260, AT3G63300, AT1G22220, AT1G15080, AT5G17490, AT4G28520, AT5G10720, AT1G54160, AT1G30330, AT1G13740, AT1G19850, AT3G62100, AT3G51480, AT1G07890, AT1G03060, AT5G18030, AT1G70560, AT4G38740, AT5G67190, AT1G72770, AT2G42580, AT5G59220, AT5G58140, AT1G07430, AT2G39250, AT2G33860, AT2G36270, AT5G18050, AT4G35390, AT5G18060, AT3G15540, AT1G52570, AT1…
GO:0097305	response to alcohol	2.956e-60	4.27167e-63	65	190	582	30393	0	0	AT1G12240, AT5G63980, AT1G69260, AT2G35940, AT1G76930, AT1G15080, AT5G17490, AT4G28520, AT2G33380, AT5G26340, AT5G10720, AT1G54160, AT1G12420, AT1G13740, AT4G32150, AT1G03060, AT1G72770, AT2G16850, AT2G39800, AT1G05510, AT5G59220, AT4G38970, AT1G07430, AT3G53420, AT2G36270, AT5G16600, AT1G52570, AT1G17550, AT5G66400, AT5G44120, AT5G13200, AT1G80080, AT3G30210, AT2G47770, AT1G56600, AT3G09770, AT4…
GO:0009733	response to auxin	1.10661e-58	1.59914e-61	58	190	419	30393	0	0	AT2G43010, AT3G13980, AT3G63300, AT5G37020, AT5G08640, AT3G51060, AT5G20810, AT4G16780, AT4G03190, AT5G57090, AT1G30330, AT3G03850, AT1G19850, AT2G23170, AT3G62100, AT5G18030, AT1G70560, AT5G57740, AT5G18010, AT2G42580, AT1G20470, AT1G75500, AT2G28350, AT3G50410, AT3G01220, AT2G01420, AT5G66260, AT4G38825, AT5G13300, AT2G21200, AT2G33860, AT5G13370, AT5G18050, AT5G65980, AT4G34760, AT1G15580, AT4…
GO:0065007	biological regulation	4.83602e-49	6.98846e-52	131	190	5684	30393	0	0	AT3G13980, AT3G63300, AT1G15080, AT2G33380, AT1G54160, AT1G30330, AT1G69690, AT1G19850, AT2G23170, AT1G03060, AT5G18030, AT2G42580, AT3G50410, AT1G18330, AT3G01220, AT2G36270, AT5G18050, AT4G35390, AT3G15540, AT1G16510, AT4G32810, AT1G70940, AT3G50750, AT2G38560, AT5G13200, AT3G30210, AT5G11590, AT5G47370, AT1G15550, AT1G28480, AT4G25420, AT3G63140, AT4G16780, AT3G54640, AT4G38680, AT5G57090, AT1…
GO:0050789	regulation of biological process	9.24283e-48	1.33567e-50	125	190	5185	30393	0	0	AT2G43010, AT3G13980, AT1G12240, AT5G63980, AT1G69260, AT3G63300, AT2G35940, AT1G22220, AT1G15080, AT5G17490, AT2G33380, AT5G10720, AT1G54160, AT1G30330, AT1G13740, AT1G19850, AT1G69690, AT3G62100, AT3G51480, AT1G03060, AT5G18030, AT1G70560, AT4G38740, AT5G67190, AT5G57740, AT1G72770, AT2G42580, AT5G59220, AT3G50410, AT1G18330, AT3G01220, AT5G58140, AT1G07430, AT3G49120, AT2G39250, AT2G33860, AT2…
GO:0050794	regulation of cellular process	9.06907e-46	1.31056e-48	118	190	4688	30393	0	0	AT2G43010, AT3G13980, AT1G12240, AT5G63980, AT1G69260, AT3G63300, AT2G35940, AT1G22220, AT1G15080, AT5G17490, AT2G33380, AT5G10720, AT1G54160, AT1G30330, AT1G13740, AT1G19850, AT1G69690, AT3G62100, AT3G51480, AT1G03060, AT5G18030, AT1G70560, AT4G38740, AT5G67190, AT5G57740, AT1G72770, AT2G42580, AT5G59220, AT3G50410, AT1G18330, AT3G01220, AT5G58140, AT1G07430, AT2G39250, AT2G33860, AT2G36270, AT5…
GO:0044699	single-organism process	7.05385e-40	1.01934e-42	151	190	9517	30393	0	0	AT3G13980, AT3G63300, AT1G15080, AT5G08640, AT2G33380, AT1G54160, AT1G30330, AT1G69690, AT1G19850, AT1G03060, AT5G18030, AT2G42580, AT3G50410, AT4G38970, AT3G53420, AT2G36270, AT5G18050, AT4G35390, AT3G15540, AT1G16510, AT2G37640, AT4G32810, AT1G70940, AT3G50750, AT2G38560, AT5G13200, AT3G30210, AT5G11590, AT5G47370, AT1G15550, AT1G28480, AT4G25420, AT4G16780, AT3G54640, AT4G35100, AT4G38680, AT5…
GO:0071365	cellular response to auxin stimulus	4.81958e-37	6.9647e-40	35	190	208	30393	0	0	AT2G43010, AT3G13980, AT3G63300, AT5G37020, AT3G51060, AT5G57090, AT1G30330, AT1G19850, AT3G62100, AT5G18030, AT1G70560, AT5G18010, AT2G42580, AT1G75500, AT2G28350, AT2G01420, AT2G33860, AT5G18050, AT5G65980, AT4G34760, AT1G15580, AT3G62680, AT3G15540, AT5G18060, AT5G20730, AT1G31880, AT1G73590, AT1G29450, AT1G16510, AT1G70940, AT3G23050, AT1G78570, AT1G77690, AT3G02260, AT5G47370
GO:0009734	auxin-activated signaling pathway	1.03352e-36	1.49352e-39	34	190	192	30393	0	0	AT2G43010, AT3G13980, AT3G63300, AT5G37020, AT3G51060, AT5G57090, AT1G30330, AT1G19850, AT3G62100, AT5G18030, AT1G70560, AT5G18010, AT2G42580, AT1G75500, AT2G28350, AT2G01420, AT2G33860, AT5G18050, AT5G65980, AT4G34760, AT1G15580, AT3G15540, AT5G18060, AT5G20730, AT1G31880, AT1G73590, AT1G29450, AT1G16510, AT1G70940, AT3G23050, AT1G78570, AT1G77690, AT3G02260, AT5G47370
GO:0071396	cellular response to lipid	1.46419e-35	2.11587e-38	42	190	413	30393	0	0	AT4G30410, AT4G25420, AT1G12240, AT5G63980, AT1G69260, AT1G15080, AT5G17490, AT3G51060, AT4G28520, AT5G10720, AT1G54160, AT1G05680, AT1G74670, AT4G38740, AT3G58850, AT4G28720, AT1G72770, AT3G02885, AT2G42580, AT4G34000, AT5G59220, AT2G28350, AT1G07430, AT2G36270, AT4G36830, AT4G35390, AT5G39760, AT5G48170, AT5G65310, AT1G17550, AT1G52570, AT5G44120, AT3G50750, AT5G07200, AT1G10480, AT3G19580, AT5…
GO:1901701	cellular response to oxygen-containing compound	1.511e-34	2.18352e-37	48	190	650	30393	0	0	AT4G30410, AT1G28480, AT4G25420, AT1G12240, AT5G63980, AT1G69260, AT1G15080, AT5G17490, AT3G51060, AT4G28520, AT5G10720, AT1G54160, AT2G18790, AT1G05680, AT3G51480, AT1G74670, AT4G38740, AT3G58850, AT4G28720, AT1G72770, AT3G02885, AT2G42580, AT4G34000, AT5G59220, AT2G28350, AT1G07430, AT2G36270, AT4G36830, AT4G35390, AT5G39760, AT1G05630, AT5G48170, AT1G52570, AT1G17550, AT5G65310, AT5G44120, AT3…
GO:0009628	response to abiotic stimulus	9.54871e-33	1.37987e-35	72	190	2039	30393	0	0	AT2G43010, AT5G63980, AT1G13930, AT2G35940, AT5G17490, AT5G08640, AT2G33380, AT5G26340, AT1G54160, AT4G36880, AT1G13740, AT4G32150, AT3G62100, AT3G51480, AT1G07890, AT1G03060, AT1G70560, AT4G38740, AT2G39800, AT2G42580, AT5G59220, AT1G18330, AT5G58140, AT3G49120, AT3G53420, AT2G36270, AT3G15540, AT1G69530, AT1G16510, AT5G66400, AT2G37640, AT1G70940, AT5G24770, AT5G07200, AT3G23050, AT2G20180, AT5…
GO:0071229	cellular response to acid chemical	7.33037e-31	1.0593e-33	41	190	499	30393	0	0	AT1G28480, AT4G25420, AT1G12240, AT5G63980, AT1G69260, AT1G15080, AT5G17490, AT3G51060, AT4G28520, AT5G10720, AT1G54160, AT1G05680, AT2G18790, AT3G51480, AT1G74670, AT1G72770, AT3G02885, AT4G34000, AT5G59220, AT2G28350, AT1G07430, AT2G36270, AT4G36830, AT4G35390, AT5G39760, AT5G48170, AT5G65310, AT1G17550, AT1G52570, AT5G44120, AT3G50660, AT5G07200, AT1G10480, AT3G19580, AT5G67450, AT1G79460, AT2…
GO:0032502	developmental process	8.63473e-29	1.24779e-31	87	190	3587	30393	0	0	AT2G43010, AT1G12240, AT5G63980, AT3G63300, AT2G35940, AT5G17490, AT4G28520, AT5G10720, AT1G54160, AT4G36880, AT1G30330, AT1G19850, AT1G69690, AT3G62100, AT1G07890, AT1G03060, AT5G18030, AT1G70560, AT4G38740, AT5G57740, AT2G39800, AT1G05510, AT2G42580, AT5G59220, AT1G07430, AT3G49120, AT2G39250, AT2G33860, AT2G36270, AT5G18050, AT5G16600, AT5G18060, AT3G15540, AT1G69530, AT1G16510, AT2G37640, AT5…
GO:0044767	single-organism developmental process	3.34415e-28	4.83258e-31	85	190	3473	30393	0	0	AT2G43010, AT1G12240, AT5G63980, AT3G63300, AT2G35940, AT5G17490, AT4G28520, AT5G10720, AT1G54160, AT4G36880, AT1G30330, AT1G19850, AT1G69690, AT3G62100, AT1G07890, AT1G03060, AT5G18030, AT1G70560, AT4G38740, AT5G57740, AT2G39800, AT1G05510, AT2G42580, AT5G59220, AT1G07430, AT3G49120, AT2G39250, AT2G33860, AT2G36270, AT5G18050, AT5G16600, AT5G18060, AT3G15540, AT1G69530, AT1G16510, AT2G37640, AT5…
GO:0048856	anatomical structure development	1.00061e-26	1.44597e-29	82	190	3370	30393	0	0	AT2G43010, AT1G12240, AT5G63980, AT3G63300, AT2G35940, AT5G17490, AT4G28520, AT5G10720, AT1G54160, AT4G36880, AT1G30330, AT1G19850, AT1G69690, AT3G62100, AT1G07890, AT1G03060, AT5G18030, AT1G70560, AT4G38740, AT5G57740, AT2G39800, AT1G05510, AT2G42580, AT5G59220, AT1G07430, AT3G49120, AT2G39250, AT2G33860, AT2G36270, AT5G18050, AT5G18060, AT3G15540, AT1G69530, AT1G16510, AT2G37640, AT5G44120, AT4…
GO:0007275	multicellular organism development	1.40532e-24	2.03081e-27	75	190	2997	30393	0	0	AT2G43010, AT1G12240, AT5G63980, AT3G63300, AT2G35940, AT5G17490, AT4G28520, AT5G10720, AT1G54160, AT4G36880, AT1G30330, AT1G19850, AT1G69690, AT3G62100, AT1G07890, AT5G18030, AT1G70560, AT4G38740, AT5G57740, AT2G39800, AT1G05510, AT2G42580, AT5G59220, AT1G07430, AT2G39250, AT2G33860, AT5G18050, AT2G36270, AT5G18060, AT3G15540, AT1G16510, AT5G44120, AT4G32810, AT1G70940, AT5G07200, AT2G38560, AT1…
GO:0044707	single-multicellular organism process	6.07168e-24	8.7741e-27	75	190	3067	30393	0	0	AT2G43010, AT1G12240, AT5G63980, AT3G63300, AT2G35940, AT5G17490, AT4G28520, AT5G10720, AT1G54160, AT4G36880, AT1G30330, AT1G19850, AT1G69690, AT3G62100, AT1G07890, AT5G18030, AT1G70560, AT4G38740, AT5G57740, AT2G39800, AT1G05510, AT2G42580, AT5G59220, AT1G07430, AT2G39250, AT2G33860, AT5G18050, AT2G36270, AT5G18060, AT3G15540, AT1G16510, AT5G44120, AT4G32810, AT1G70940, AT5G07200, AT2G38560, AT1…
GO:0009735	response to cytokinin	8.36151e-23	1.20831e-25	27	190	247	30393	0	0	AT3G63140, AT1G13930, AT4G11140, AT5G65800, AT1G22220, AT4G16110, AT5G20630, AT4G28520, AT1G20020, AT1G67710, AT4G16780, AT5G10720, AT3G54640, AT1G31880, AT4G32260, AT1G69690, AT3G47620, AT1G07890, AT3G07480, AT4G38740, AT1G10480, AT4G28720, AT5G25220, AT5G58140, AT3G49120, AT3G22890, AT4G24080
GO:0032501	multicellular organismal process	1.66375e-22	2.40426e-25	75	190	3233	30393	0	0	AT2G43010, AT1G12240, AT5G63980, AT3G63300, AT2G35940, AT5G17490, AT4G28520, AT5G10720, AT1G54160, AT4G36880, AT1G30330, AT1G19850, AT1G69690, AT3G62100, AT1G07890, AT5G18030, AT1G70560, AT4G38740, AT5G57740, AT2G39800, AT1G05510, AT2G42580, AT5G59220, AT1G07430, AT2G39250, AT2G33860, AT5G18050, AT2G36270, AT5G18060, AT3G15540, AT1G16510, AT5G44120, AT4G32810, AT1G70940, AT5G07200, AT2G38560, AT1…
GO:0009987	cellular process	1.25204e-21	1.80931e-24	148	190	12657	30393	0	0	AT3G13980, AT3G63300, AT1G15080, AT2G33380, AT1G54160, AT1G30330, AT3G51450, AT1G19850, AT1G69690, AT1G03060, AT5G18030, AT2G42580, AT3G50410, AT1G18330, AT3G01220, AT4G38970, AT5G18050, AT2G36270, AT4G35390, AT3G15540, AT1G16510, AT2G37640, AT4G32810, AT1G70940, AT3G50750, AT2G38560, AT3G30210, AT5G11590, AT5G47370, AT3G22890, AT1G15550, AT1G28480, AT4G25420, AT3G63140, AT4G16780, AT3G54640, AT4…
GO:0048731	system development	3.77755e-21	5.45889e-24	60	190	2131	30393	0	0	AT4G25420, AT1G12240, AT5G63980, AT5G37020, AT4G16110, AT5G17490, AT3G51060, AT4G28520, AT4G16780, AT1G17420, AT5G10720, AT1G54160, AT4G03190, AT4G38680, AT2G18790, AT1G05680, AT1G30330, AT1G19850, AT1G69690, AT3G62100, AT1G07890, AT1G70560, AT5G57740, AT2G39800, AT1G05510, AT4G17490, AT5G59220, AT2G28350, AT1G07430, AT2G01420, AT5G13300, AT2G33860, AT2G36270, AT4G11140, AT1G05630, AT5G65800, AT5…
GO:0009739	response to gibberellin	1.24304e-19	1.79629e-22	22	190	174	30393	0	0	AT4G25420, AT1G12240, AT4G35390, AT5G39760, AT5G17490, AT5G48170, AT3G51060, AT1G69530, AT4G36880, AT2G37640, AT4G25000, AT3G47620, AT5G07200, AT1G74670, AT2G38560, AT1G10480, AT3G02885, AT2G20180, AT1G79460, AT1G07430, AT1G15550, AT2G36270
GO:0009723	response to ethylene	8.40121e-19	1.21405e-21	26	190	313	30393	0	0	AT4G11140, AT4G16110, AT2G38210, AT5G17490, AT3G62680, AT1G52570, AT1G77200, AT5G20730, AT1G28360, AT5G10720, AT5G57090, AT2G44940, AT2G44840, AT3G51450, AT4G16750, AT5G67190, AT1G70560, AT1G10480, AT4G17490, AT5G11590, AT1G18330, AT2G23340, AT4G24180, AT3G12500, AT2G39250, AT5G58550
GO:0010817	regulation of hormone levels	2.28892e-18	3.30769e-21	24	190	258	30393	0	0	AT2G43010, AT1G22220, AT3G51060, AT1G29450, AT1G73590, AT3G54640, AT1G16510, AT5G57090, AT1G05680, AT3G50660, AT4G32810, AT1G70940, AT1G70560, AT1G78570, AT4G28720, AT5G13930, AT5G18010, AT1G77690, AT3G02260, AT1G75500, AT4G31910, AT2G01420, AT2G33860, AT5G65980
GO:1901362	organic cyclic compound biosynthetic process	2.3266e-18	3.36214e-21	69	190	3209	30393	0	0	AT2G43010, AT5G63980, AT2G35940, AT5G17490, AT1G54160, AT4G32260, AT1G30330, AT1G19850, AT1G69690, AT3G62100, AT1G70560, AT5G67190, AT2G39800, AT1G18330, AT3G50410, AT3G01220, AT2G39250, AT2G33860, AT2G36270, AT4G35390, AT2G38210, AT5G16600, AT3G15540, AT1G77200, AT2G44940, AT2G44840, AT4G32810, AT3G50750, AT3G23050, AT2G38560, AT1G10480, AT1G78570, AT2G20180, AT5G25220, AT5G11590, AT3G30210, AT5…
GO:0018130	heterocycle biosynthetic process	2.76047e-17	3.98911e-20	65	190	2985	30393	0	0	AT2G43010, AT5G63980, AT3G63140, AT2G35940, AT5G37020, AT4G16110, AT5G17490, AT3G51060, AT4G16780, AT1G28360, AT3G54640, AT1G54160, AT4G03190, AT4G38680, AT4G32260, AT2G18790, AT1G30330, AT1G19850, AT1G69690, AT3G62100, AT1G70560, AT5G67190, AT3G58850, AT2G39800, AT4G17490, AT1G75500, AT4G34000, AT2G28350, AT1G18330, AT3G50410, AT3G01220, AT2G39250, AT2G33860, AT2G36270, AT1G15580, AT4G35390, AT4…
GO:0009889	regulation of biosynthetic process	4.02583e-17	5.81767e-20	62	190	2738	30393	0	0	AT2G43010, AT5G63980, AT3G63140, AT2G35940, AT5G37020, AT4G16110, AT5G17490, AT3G51060, AT4G16780, AT1G28360, AT1G54160, AT4G03190, AT4G38680, AT2G18790, AT1G30330, AT3G60240, AT1G19850, AT1G69690, AT3G62100, AT5G67190, AT3G58850, AT4G28720, AT5G57740, AT4G17490, AT4G34000, AT2G28350, AT1G18330, AT3G50410, AT3G01220, AT2G39250, AT2G33860, AT2G36270, AT1G15580, AT4G35390, AT4G11140, AT5G39760, AT5…
GO:0071215	cellular response to abscisic acid stimulus	7.0801e-17	1.02314e-19	23	190	264	30393	0	0	AT4G36830, AT1G12240, AT5G63980, AT1G69260, AT1G15080, AT4G28520, AT1G52570, AT1G17550, AT5G65310, AT5G10720, AT1G54160, AT1G05680, AT5G44120, AT3G19580, AT5G67450, AT1G72770, AT4G34000, AT5G59220, AT2G28350, AT2G26040, AT1G07430, AT2G36270, AT3G09770
GO:0097306	cellular response to alcohol	7.0801e-17	1.02314e-19	23	190	264	30393	0	0	AT4G36830, AT1G12240, AT5G63980, AT1G69260, AT1G15080, AT4G28520, AT1G52570, AT1G17550, AT5G65310, AT5G10720, AT1G54160, AT1G05680, AT5G44120, AT3G19580, AT5G67450, AT1G72770, AT4G34000, AT5G59220, AT2G28350, AT2G26040, AT1G07430, AT2G36270, AT3G09770
GO:0031323	regulation of cellular metabolic process	1.03356e-16	1.49358e-19	64	190	2970	30393	0	0	AT2G43010, AT5G63980, AT3G63140, AT2G35940, AT5G37020, AT4G16110, AT5G17490, AT3G51060, AT2G33380, AT4G16780, AT1G28360, AT1G54160, AT4G03190, AT4G38680, AT2G18790, AT1G30330, AT3G60240, AT1G19850, AT1G69690, AT3G62100, AT4G38740, AT5G67190, AT3G58850, AT4G28720, AT5G57740, AT4G17490, AT1G75500, AT4G34000, AT2G28350, AT1G18330, AT3G50410, AT3G01220, AT2G39250, AT2G33860, AT2G36270, AT1G15580, AT4…
GO:0080090	regulation of primary metabolic process	1.0804e-16	1.56127e-19	63	190	2882	30393	0	0	AT2G43010, AT5G63980, AT3G63140, AT2G35940, AT5G37020, AT4G16110, AT5G17490, AT3G51060, AT4G16780, AT1G28360, AT1G54160, AT4G03190, AT4G38680, AT2G18790, AT1G30330, AT3G60240, AT1G19850, AT1G69690, AT3G62100, AT4G38740, AT5G67190, AT3G58850, AT5G57740, AT4G17490, AT1G75500, AT4G34000, AT2G28350, AT1G18330, AT3G50410, AT3G01220, AT2G39250, AT2G33860, AT2G36270, AT1G15580, AT4G35390, AT4G11140, AT5…
GO:0031326	regulation of cellular biosynthetic process	1.3953e-16	2.01632e-19	61	190	2718	30393	0	0	AT2G43010, AT5G63980, AT3G63140, AT2G35940, AT5G37020, AT4G16110, AT5G17490, AT3G51060, AT4G16780, AT1G28360, AT1G54160, AT4G03190, AT4G38680, AT2G18790, AT1G30330, AT3G60240, AT1G19850, AT1G69690, AT3G62100, AT5G67190, AT3G58850, AT4G28720, AT5G57740, AT4G17490, AT4G34000, AT2G28350, AT1G18330, AT3G50410, AT3G01220, AT2G39250, AT2G33860, AT2G36270, AT1G15580, AT4G35390, AT4G11140, AT5G39760, AT5…
GO:0051171	regulation of nitrogen compound metabolic process	2.141e-16	3.09393e-19	62	190	2831	30393	0	0	AT2G43010, AT5G63980, AT3G63140, AT2G35940, AT5G37020, AT4G16110, AT5G17490, AT3G51060, AT4G16780, AT1G28360, AT1G54160, AT4G03190, AT4G38680, AT2G18790, AT1G30330, AT3G60240, AT1G19850, AT1G69690, AT3G62100, AT4G38740, AT5G67190, AT3G58850, AT5G57740, AT4G17490, AT1G75500, AT4G34000, AT2G28350, AT1G18330, AT3G50410, AT3G01220, AT2G39250, AT2G33860, AT2G36270, AT1G15580, AT4G35390, AT4G11140, AT5…
GO:0006355	regulation of transcription, DNA-templated	3.87125e-16	5.5943e-19	57	190	2426	30393	0	0	AT2G43010, AT5G63980, AT3G63140, AT2G35940, AT5G37020, AT4G16110, AT5G17490, AT3G51060, AT4G16780, AT1G28360, AT1G54160, AT4G03190, AT4G38680, AT2G18790, AT1G30330, AT1G19850, AT1G69690, AT3G62100, AT5G67190, AT3G58850, AT4G17490, AT4G34000, AT2G28350, AT1G18330, AT3G50410, AT3G01220, AT2G39250, AT2G33860, AT2G36270, AT1G15580, AT4G35390, AT4G11140, AT5G39760, AT5G16600, AT2G44910, AT3G15540, AT1…
GO:1903506	regulation of nucleic acid-templated transcription	4.02203e-16	5.81218e-19	57	190	2428	30393	0	0	AT2G43010, AT5G63980, AT3G63140, AT2G35940, AT5G37020, AT4G16110, AT5G17490, AT3G51060, AT4G16780, AT1G28360, AT1G54160, AT4G03190, AT4G38680, AT2G18790, AT1G30330, AT1G19850, AT1G69690, AT3G62100, AT5G67190, AT3G58850, AT4G17490, AT4G34000, AT2G28350, AT1G18330, AT3G50410, AT3G01220, AT2G39250, AT2G33860, AT2G36270, AT1G15580, AT4G35390, AT4G11140, AT5G39760, AT5G16600, AT2G44910, AT3G15540, AT1…
GO:2001141	regulation of RNA biosynthetic process	4.02203e-16	5.81218e-19	57	190	2428	30393	0	0	AT2G43010, AT5G63980, AT3G63140, AT2G35940, AT5G37020, AT4G16110, AT5G17490, AT3G51060, AT4G16780, AT1G28360, AT1G54160, AT4G03190, AT4G38680, AT2G18790, AT1G30330, AT1G19850, AT1G69690, AT3G62100, AT5G67190, AT3G58850, AT4G17490, AT4G34000, AT2G28350, AT1G18330, AT3G50410, AT3G01220, AT2G39250, AT2G33860, AT2G36270, AT1G15580, AT4G35390, AT4G11140, AT5G39760, AT5G16600, AT2G44910, AT3G15540, AT1…
GO:0019438	aromatic compound biosynthetic process	5.603e-16	8.09682e-19	64	190	3070	30393	0	0	AT2G43010, AT5G63980, AT3G63140, AT2G35940, AT5G37020, AT4G16110, AT5G17490, AT3G51060, AT4G16780, AT1G28360, AT3G54640, AT1G54160, AT4G03190, AT4G38680, AT4G32260, AT2G18790, AT1G30330, AT1G19850, AT1G69690, AT3G62100, AT1G70560, AT5G67190, AT3G58850, AT4G17490, AT1G75500, AT4G34000, AT2G28350, AT1G18330, AT3G50410, AT3G01220, AT2G39250, AT2G33860, AT2G36270, AT1G15580, AT4G35390, AT4G11140, AT5…
GO:0051252	regulation of RNA metabolic process	6.83798e-16	9.88147e-19	57	190	2456	30393	0	0	AT2G43010, AT5G63980, AT3G63140, AT2G35940, AT5G37020, AT4G16110, AT5G17490, AT3G51060, AT4G16780, AT1G28360, AT1G54160, AT4G03190, AT4G38680, AT2G18790, AT1G30330, AT1G19850, AT1G69690, AT3G62100, AT5G67190, AT3G58850, AT4G17490, AT4G34000, AT2G28350, AT1G18330, AT3G50410, AT3G01220, AT2G39250, AT2G33860, AT2G36270, AT1G15580, AT4G35390, AT4G11140, AT5G39760, AT5G16600, AT2G44910, AT3G15540, AT1…
GO:0019222	regulation of metabolic process	9.65217e-16	1.39482e-18	65	190	3197	30393	0	0	AT2G43010, AT5G63980, AT3G63140, AT2G35940, AT5G37020, AT4G16110, AT5G17490, AT3G51060, AT2G33380, AT4G16780, AT1G28360, AT1G54160, AT4G03190, AT4G38680, AT2G18790, AT1G30330, AT3G60240, AT1G19850, AT1G69690, AT3G62100, AT4G38740, AT5G67190, AT3G58850, AT4G28720, AT5G57740, AT4G17490, AT1G75500, AT4G34000, AT2G28350, AT1G18330, AT3G50410, AT3G01220, AT2G39250, AT2G33860, AT2G36270, AT1G15580, AT4…
GO:0009416	response to light stimulus	1.16719e-15	1.6867e-18	33	190	761	30393	0	0	AT2G43010, AT4G25420, AT5G63980, AT2G35940, AT4G16780, AT1G17420, AT1G54160, AT4G36880, AT2G18790, AT3G51480, AT1G70560, AT4G38740, AT3G58850, AT4G17490, AT2G47180, AT5G58140, AT3G49120, AT1G05630, AT2G44910, AT3G15540, AT1G10370, AT1G73590, AT1G69530, AT5G20730, AT2G37640, AT1G70940, AT5G07200, AT5G13930, AT2G20180, AT3G02260, AT5G25220, AT5G47370, AT1G15550
GO:0019219	regulation of nucleobase-containing compound metabolic process	1.82853e-15	2.64239e-18	57	190	2509	30393	0	0	AT2G43010, AT5G63980, AT3G63140, AT2G35940, AT5G37020, AT4G16110, AT5G17490, AT3G51060, AT4G16780, AT1G28360, AT1G54160, AT4G03190, AT4G38680, AT2G18790, AT1G30330, AT1G19850, AT1G69690, AT3G62100, AT5G67190, AT3G58850, AT4G17490, AT4G34000, AT2G28350, AT1G18330, AT3G50410, AT3G01220, AT2G39250, AT2G33860, AT2G36270, AT1G15580, AT4G35390, AT4G11140, AT5G39760, AT5G16600, AT2G44910, AT3G15540, AT1…
GO:0009414	response to water deprivation	1.91925e-15	2.77348e-18	24	190	344	30393	0	0	AT5G63980, AT2G38750, AT2G33380, AT1G10370, AT5G26340, AT1G54160, AT4G15910, AT5G66400, AT4G38680, AT1G05680, AT1G13740, AT3G23050, AT5G40390, AT3G19580, AT5G52310, AT2G39800, AT2G47180, AT4G34000, AT5G59220, AT3G53420, AT2G36270, AT5G25610, AT1G56600, AT5G59320
GO:0006351	transcription, DNA-templated	2.7291e-15	3.94379e-18	57	190	2531	30393	0	0	AT2G43010, AT5G63980, AT3G63140, AT2G35940, AT5G37020, AT4G16110, AT5G17490, AT3G51060, AT4G16780, AT1G28360, AT1G54160, AT4G03190, AT4G38680, AT2G18790, AT1G30330, AT1G19850, AT1G69690, AT3G62100, AT5G67190, AT3G58850, AT4G17490, AT4G34000, AT2G28350, AT1G18330, AT3G50410, AT3G01220, AT2G39250, AT2G33860, AT2G36270, AT1G15580, AT4G35390, AT4G11140, AT5G39760, AT5G16600, AT2G44910, AT3G15540, AT1…
GO:0097659	nucleic acid-templated transcription	2.82965e-15	4.0891e-18	57	190	2533	30393	0	0	AT2G43010, AT5G63980, AT3G63140, AT2G35940, AT5G37020, AT4G16110, AT5G17490, AT3G51060, AT4G16780, AT1G28360, AT1G54160, AT4G03190, AT4G38680, AT2G18790, AT1G30330, AT1G19850, AT1G69690, AT3G62100, AT5G67190, AT3G58850, AT4G17490, AT4G34000, AT2G28350, AT1G18330, AT3G50410, AT3G01220, AT2G39250, AT2G33860, AT2G36270, AT1G15580, AT4G35390, AT4G11140, AT5G39760, AT5G16600, AT2G44910, AT3G15540, AT1…
GO:0032774	RNA biosynthetic process	3.09704e-15	4.4755e-18	57	190	2538	30393	0	0	AT2G43010, AT5G63980, AT3G63140, AT2G35940, AT5G37020, AT4G16110, AT5G17490, AT3G51060, AT4G16780, AT1G28360, AT1G54160, AT4G03190, AT4G38680, AT2G18790, AT1G30330, AT1G19850, AT1G69690, AT3G62100, AT5G67190, AT3G58850, AT4G17490, AT4G34000, AT2G28350, AT1G18330, AT3G50410, AT3G01220, AT2G39250, AT2G33860, AT2G36270, AT1G15580, AT4G35390, AT4G11140, AT5G39760, AT5G16600, AT2G44910, AT3G15540, AT1…
GO:0009415	response to water	3.47464e-15	5.02115e-18	24	190	353	30393	0	0	AT5G63980, AT2G38750, AT2G33380, AT1G10370, AT5G26340, AT1G54160, AT4G15910, AT5G66400, AT4G38680, AT1G05680, AT1G13740, AT3G23050, AT5G40390, AT3G19580, AT5G52310, AT2G39800, AT2G47180, AT4G34000, AT5G59220, AT3G53420, AT2G36270, AT5G25610, AT1G56600, AT5G59320
GO:0009314	response to radiation	3.54692e-15	5.12561e-18	33	190	790	30393	0	0	AT2G43010, AT4G25420, AT5G63980, AT2G35940, AT4G16780, AT1G17420, AT1G54160, AT4G36880, AT2G18790, AT3G51480, AT1G70560, AT4G38740, AT3G58850, AT4G17490, AT2G47180, AT5G58140, AT3G49120, AT1G05630, AT2G44910, AT3G15540, AT1G10370, AT1G73590, AT1G69530, AT5G20730, AT2G37640, AT1G70940, AT5G07200, AT5G13930, AT2G20180, AT3G02260, AT5G25220, AT5G47370, AT1G15550
GO:2000112	regulation of cellular macromolecule biosynthetic process	3.82672e-15	5.52995e-18	58	190	2638	30393	0	0	AT2G43010, AT5G63980, AT3G63140, AT2G35940, AT5G37020, AT4G16110, AT5G17490, AT3G51060, AT4G16780, AT1G28360, AT1G54160, AT4G03190, AT4G38680, AT2G18790, AT1G30330, AT3G60240, AT1G19850, AT1G69690, AT3G62100, AT5G67190, AT3G58850, AT4G17490, AT4G34000, AT2G28350, AT1G18330, AT3G50410, AT3G01220, AT2G39250, AT2G33860, AT2G36270, AT1G15580, AT4G35390, AT4G11140, AT5G39760, AT5G16600, AT2G44910, AT3…
GO:0010556	regulation of macromolecule biosynthetic process	4.40304e-15	6.36277e-18	58	190	2646	30393	0	0	AT2G43010, AT5G63980, AT3G63140, AT2G35940, AT5G37020, AT4G16110, AT5G17490, AT3G51060, AT4G16780, AT1G28360, AT1G54160, AT4G03190, AT4G38680, AT2G18790, AT1G30330, AT3G60240, AT1G19850, AT1G69690, AT3G62100, AT5G67190, AT3G58850, AT4G17490, AT4G34000, AT2G28350, AT1G18330, AT3G50410, AT3G01220, AT2G39250, AT2G33860, AT2G36270, AT1G15580, AT4G35390, AT4G11140, AT5G39760, AT5G16600, AT2G44910, AT3…
GO:0040007	growth	4.46663e-15	6.45466e-18	31	190	686	30393	0	0	AT4G34760, AT4G30410, AT4G25420, AT5G63980, AT4G16110, AT5G18060, AT1G67710, AT1G10370, AT4G16780, AT5G20730, AT1G17420, AT1G69530, AT1G29450, AT1G16510, AT4G03190, AT2G37640, AT3G50660, AT1G70940, AT5G07200, AT1G03060, AT5G18030, AT3G58850, AT1G55020, AT5G18010, AT3G02260, AT1G75500, AT4G31910, AT2G28350, AT5G47370, AT3G49120, AT5G18050
GO:0071370	cellular response to gibberellin stimulus	5.08224e-15	7.34428e-18	15	190	86	30393	0	0	AT1G74670, AT4G25420, AT1G10480, AT1G12240, AT4G35390, AT5G39760, AT3G02885, AT2G20180, AT5G17490, AT1G79460, AT5G48170, AT3G51060, AT1G07430, AT1G15550, AT5G07200
GO:0009914	hormone transport	6.11005e-15	8.82955e-18	16	190	108	30393	0	0	AT1G70560, AT1G78570, AT5G13930, AT1G22220, AT5G18010, AT1G77690, AT3G02260, AT1G75500, AT1G73590, AT1G29450, AT1G16510, AT5G57090, AT2G01420, AT4G32810, AT1G70940, AT5G65980
GO:0034654	nucleobase-containing compound biosynthetic process	6.36172e-15	9.19323e-18	59	190	2757	30393	0	0	AT2G43010, AT5G63980, AT3G63140, AT2G35940, AT5G37020, AT4G16110, AT5G17490, AT3G51060, AT4G16780, AT1G28360, AT1G54160, AT4G03190, AT4G38680, AT4G32260, AT2G18790, AT1G30330, AT1G19850, AT1G69690, AT3G62100, AT5G67190, AT3G58850, AT4G17490, AT4G34000, AT2G28350, AT1G18330, AT3G50410, AT3G01220, AT2G39250, AT2G33860, AT2G36270, AT1G15580, AT4G35390, AT4G11140, AT5G39760, AT5G16600, AT2G44910, AT3…
GO:0065008	regulation of biological quality	1.53053e-14	2.21175e-17	35	190	950	30393	0	0	AT1G28480, AT2G43010, AT1G22220, AT3G51060, AT3G54640, AT5G57090, AT2G18790, AT1G05680, AT2G23170, AT1G69690, AT3G51480, AT1G70560, AT4G28720, AT5G18010, AT1G05510, AT2G42580, AT1G75500, AT2G01420, AT2G33860, AT5G65980, AT4G37390, AT1G05630, AT4G22200, AT1G73590, AT1G29450, AT1G16510, AT4G32810, AT3G50660, AT1G70940, AT1G78570, AT5G13930, AT1G77690, AT3G02260, AT4G31910, AT3G09770
GO:1901576	organic substance biosynthetic process	1.84379e-14	2.66443e-17	88	190	5875	30393	0	0	AT2G43010, AT5G63980, AT2G35940, AT5G17490, AT5G08640, AT2G33380, AT1G54160, AT4G32260, AT1G30330, AT1G19850, AT1G69690, AT3G51450, AT3G62100, AT1G70560, AT5G67190, AT5G57740, AT2G39800, AT3G50410, AT1G18330, AT3G01220, AT4G38970, AT2G39250, AT2G33860, AT2G36270, AT4G35390, AT2G38210, AT5G16600, AT3G15540, AT1G77200, AT2G44940, AT2G44840, AT4G32810, AT5G07200, AT3G50750, AT3G23050, AT2G38560, AT1…
GO:0009058	biosynthetic process	2.48678e-14	3.59361e-17	90	190	6141	30393	0	0	AT2G43010, AT5G63980, AT2G35940, AT5G17490, AT5G08640, AT2G33380, AT1G54160, AT4G32260, AT1G30330, AT1G19850, AT1G69690, AT3G51450, AT3G62100, AT1G70560, AT5G67190, AT5G57740, AT2G39800, AT3G50410, AT1G18330, AT3G01220, AT4G38970, AT2G39250, AT2G33860, AT2G36270, AT4G35390, AT2G38210, AT5G16600, AT3G15540, AT1G77200, AT2G44940, AT2G44840, AT4G32810, AT5G07200, AT3G50750, AT3G23050, AT2G38560, AT1…
GO:0006950	response to stress	3.22508e-14	4.66053e-17	66	190	3525	30393	0	0	AT5G63980, AT1G13930, AT1G76930, AT5G17490, AT1G20020, AT2G33380, AT5G26340, AT5G10720, AT1G54160, AT4G32260, AT1G13740, AT4G32150, AT3G51450, AT3G51480, AT1G07890, AT1G03060, AT1G70560, AT4G38740, AT2G39800, AT2G42580, AT5G59220, AT1G18330, AT1G51360, AT3G49120, AT3G53420, AT2G36270, AT5G66400, AT2G44840, AT5G24770, AT3G23050, AT2G47770, AT4G24180, AT1G56600, AT4G17260, AT3G54640, AT1G28360, AT1…
GO:0010035	response to inorganic substance	5.85784e-14	8.46508e-17	34	190	930	30393	0	0	AT5G63980, AT1G13930, AT2G33380, AT5G26340, AT5G10720, AT1G54160, AT4G38680, AT1G05680, AT1G13740, AT1G07890, AT4G38740, AT1G19570, AT2G39800, AT2G47180, AT4G34000, AT5G59220, AT1G18330, AT4G38970, AT3G53420, AT3G12500, AT2G36270, AT5G25610, AT2G38750, AT1G10370, AT4G15910, AT5G66400, AT5G24770, AT3G23050, AT5G40390, AT3G19580, AT5G52310, AT3G22890, AT5G59320, AT1G56600
GO:0009629	response to gravity	6.23759e-14	9.01386e-17	14	190	80	30393	0	0	AT3G23050, AT1G70560, AT5G13930, AT1G05630, AT2G20180, AT3G15540, AT5G20730, AT3G54640, AT1G73590, AT1G16510, AT5G57090, AT2G18790, AT3G62100, AT1G70940
GO:0010468	regulation of gene expression	7.90623e-14	1.14252e-16	58	190	2818	30393	0	0	AT2G43010, AT5G63980, AT3G63140, AT2G35940, AT5G37020, AT4G16110, AT5G17490, AT3G51060, AT4G16780, AT1G28360, AT1G54160, AT4G03190, AT4G38680, AT2G18790, AT1G30330, AT3G60240, AT1G19850, AT1G69690, AT3G62100, AT5G67190, AT3G58850, AT4G17490, AT4G34000, AT2G28350, AT1G18330, AT3G50410, AT3G01220, AT2G39250, AT2G33860, AT2G36270, AT1G15580, AT4G35390, AT4G11140, AT5G39760, AT5G16600, AT2G44910, AT3…
GO:0009740	gibberellic acid mediated signaling pathway	8.9954e-14	1.29991e-16	14	190	82	30393	0	0	AT1G74670, AT4G25420, AT1G10480, AT4G35390, AT5G39760, AT3G02885, AT2G20180, AT5G17490, AT1G79460, AT5G48170, AT3G51060, AT1G07430, AT1G15550, AT5G07200
GO:0010476	gibberellin mediated signaling pathway	1.0762e-13	1.55521e-16	14	190	83	30393	0	0	AT1G74670, AT4G25420, AT1G10480, AT4G35390, AT5G39760, AT3G02885, AT2G20180, AT5G17490, AT1G79460, AT5G48170, AT3G51060, AT1G07430, AT1G15550, AT5G07200
GO:0060918	auxin transport	1.17152e-13	1.69294e-16	15	190	105	30393	0	0	AT1G70560, AT1G78570, AT5G13930, AT5G18010, AT1G77690, AT3G02260, AT1G75500, AT1G73590, AT1G29450, AT1G16510, AT5G57090, AT2G01420, AT4G32810, AT1G70940, AT5G65980
GO:0009606	tropism	1.81692e-13	2.6256e-16	14	190	86	30393	0	0	AT3G23050, AT1G70560, AT1G05630, AT2G20180, AT3G15540, AT5G20730, AT3G54640, AT1G73590, AT1G16510, AT5G57090, AT5G58140, AT2G18790, AT3G62100, AT1G70940
GO:0009791	post-embryonic development	2.34587e-13	3.38998e-16	45	190	1762	30393	0	0	AT2G43010, AT4G25420, AT5G63980, AT5G37020, AT4G16110, AT5G17490, AT3G51060, AT4G28520, AT1G17420, AT1G54160, AT4G03190, AT4G36880, AT4G38680, AT2G18790, AT1G30330, AT1G19850, AT1G69690, AT3G62100, AT1G07890, AT1G70560, AT4G38740, AT5G57740, AT1G05510, AT2G28350, AT1G07430, AT2G33860, AT2G36270, AT4G11140, AT3G15540, AT1G10370, AT5G20730, AT1G31880, AT1G73590, AT4G15910, AT5G44120, AT3G47620, AT5…
GO:0060255	regulation of macromolecule metabolic process	3.00894e-13	4.34818e-16	59	190	2997	30393	0	0	AT2G43010, AT5G63980, AT3G63140, AT2G35940, AT5G37020, AT4G16110, AT5G17490, AT3G51060, AT4G16780, AT1G28360, AT1G54160, AT4G03190, AT4G38680, AT2G18790, AT1G30330, AT3G60240, AT1G19850, AT1G69690, AT3G62100, AT4G38740, AT5G67190, AT3G58850, AT4G17490, AT4G34000, AT2G28350, AT1G18330, AT3G50410, AT3G01220, AT2G39250, AT2G33860, AT2G36270, AT1G15580, AT4G35390, AT4G11140, AT5G39760, AT5G16600, AT2…
GO:0000160	phosphorelay signal transduction system	4.2637e-13	6.16142e-16	19	190	233	30393	0	0	AT4G11140, AT4G16110, AT1G67710, AT1G52570, AT1G77200, AT1G28360, AT5G10720, AT2G44940, AT2G44840, AT4G16750, AT5G67190, AT1G10480, AT4G17490, AT5G11590, AT2G23340, AT5G58140, AT2G39250, AT3G12500, AT5G58550
GO:0009630	gravitropism	4.30711e-13	6.22415e-16	13	190	71	30393	0	0	AT3G23050, AT1G70560, AT1G05630, AT2G20180, AT3G15540, AT5G20730, AT3G54640, AT1G73590, AT1G16510, AT5G57090, AT2G18790, AT3G62100, AT1G70940
GO:0009738	abscisic acid-activated signaling pathway	7.95815e-13	1.15002e-15	19	190	241	30393	0	0	AT1G12240, AT5G63980, AT1G69260, AT1G15080, AT1G52570, AT1G17550, AT5G65310, AT5G10720, AT1G54160, AT3G19580, AT5G67450, AT1G72770, AT4G34000, AT2G28350, AT5G59220, AT2G26040, AT1G07430, AT2G36270, AT3G09770
GO:0071369	cellular response to ethylene stimulus	9.79929e-13	1.41608e-15	18	190	209	30393	0	0	AT4G11140, AT4G16110, AT3G62680, AT1G52570, AT1G77200, AT1G28360, AT5G10720, AT2G44940, AT2G44840, AT4G16750, AT5G67190, AT1G10480, AT4G17490, AT5G11590, AT2G23340, AT2G39250, AT3G12500, AT5G58550
GO:0044249	cellular biosynthetic process	2.24059e-12	3.23785e-15	83	190	5733	30393	0	0	AT2G43010, AT5G63980, AT2G35940, AT5G17490, AT2G33380, AT1G54160, AT4G32260, AT1G30330, AT1G19850, AT1G69690, AT3G51450, AT3G62100, AT1G70560, AT5G67190, AT5G57740, AT2G39800, AT1G18330, AT3G50410, AT3G01220, AT2G39250, AT2G33860, AT2G36270, AT4G35390, AT2G38210, AT5G16600, AT3G15540, AT1G77200, AT2G44940, AT2G44840, AT4G32810, AT5G07200, AT3G50750, AT3G23050, AT2G38560, AT1G10480, AT1G78570, AT2…
GO:0009873	ethylene-activated signaling pathway	2.74317e-12	3.96412e-15	17	190	188	30393	0	0	AT4G16750, AT5G67190, AT1G10480, AT4G11140, AT4G16110, AT4G17490, AT1G52570, AT1G77200, AT1G28360, AT5G11590, AT5G10720, AT2G23340, AT2G44940, AT2G44840, AT3G12500, AT2G39250, AT5G58550
GO:0009753	response to jasmonic acid	4.87616e-12	7.04648e-15	18	190	229	30393	0	0	AT1G28480, AT1G76930, AT5G17490, AT1G17420, AT2G18790, AT1G12130, AT3G51450, AT3G50660, AT3G51480, AT5G24770, AT5G60890, AT3G23050, AT1G55020, AT5G13930, AT1G19570, AT4G37760, AT1G28290, AT1G51360
GO:0048364	root development	8.98351e-12	1.29819e-14	24	190	501	30393	0	0	AT1G12240, AT1G05630, AT4G16110, AT3G62680, AT1G67710, AT1G10370, AT4G16780, AT5G20730, AT5G10720, AT1G73590, AT1G31880, AT1G16510, AT1G19850, AT3G62100, AT1G70940, AT1G70560, AT1G55020, AT5G52310, AT5G57740, AT1G77690, AT2G39800, AT3G02260, AT2G28350, AT2G01420
GO:0022622	root system development	9.80247e-12	1.41654e-14	24	190	503	30393	0	0	AT1G12240, AT1G05630, AT4G16110, AT3G62680, AT1G67710, AT1G10370, AT4G16780, AT5G20730, AT5G10720, AT1G73590, AT1G31880, AT1G16510, AT1G19850, AT3G62100, AT1G70940, AT1G70560, AT1G55020, AT5G52310, AT5G57740, AT1G77690, AT2G39800, AT3G02260, AT2G28350, AT2G01420
GO:0009605	response to external stimulus	2.99627e-11	4.32987e-14	41	190	1682	30393	0	0	AT2G43010, AT1G12240, AT2G35940, AT1G20020, AT2G33380, AT4G16780, AT1G17420, AT5G10720, AT3G54640, AT4G03190, AT5G57090, AT4G32260, AT2G18790, AT1G05680, AT3G60240, AT3G51450, AT3G62100, AT3G51480, AT1G70560, AT4G38740, AT1G19570, AT5G58140, AT1G51360, AT3G49120, AT3G12500, AT1G05630, AT3G62680, AT3G15540, AT5G20730, AT1G73590, AT1G16510, AT5G24770, AT1G70940, AT5G60890, AT3G23050, AT1G55020, AT5…
GO:1901360	organic cyclic compound metabolic process	3.83612e-11	5.54353e-14	72	190	4730	30393	0	0	AT2G43010, AT5G63980, AT2G35940, AT5G17490, AT1G54160, AT4G32260, AT1G30330, AT1G19850, AT1G69690, AT3G62100, AT1G70560, AT5G67190, AT2G39800, AT1G18330, AT3G50410, AT3G01220, AT4G38970, AT2G39250, AT2G33860, AT2G36270, AT4G35390, AT2G38210, AT5G16600, AT3G15540, AT1G77200, AT2G44940, AT2G44840, AT4G32810, AT3G50750, AT3G23050, AT2G38560, AT1G10480, AT1G78570, AT2G20180, AT5G25220, AT5G11590, AT3…
GO:0048367	shoot system development	4.60402e-11	6.6532e-14	30	190	896	30393	0	0	AT4G25420, AT4G11140, AT5G37020, AT4G16110, AT5G48170, AT3G51060, AT3G15540, AT4G16780, AT5G20730, AT1G17420, AT1G73590, AT4G03190, AT4G38680, AT1G30330, AT1G05680, AT3G50660, AT1G19850, AT1G69690, AT4G32810, AT3G47620, AT5G07200, AT2G38560, AT1G70560, AT5G52310, AT1G80080, AT3G02260, AT5G59220, AT2G28350, AT5G13300, AT2G33860
GO:0009651	response to salt stress	7.1093e-11	1.02736e-13	24	190	551	30393	0	0	AT5G63980, AT1G13930, AT2G38750, AT5G17490, AT4G17260, AT2G33380, AT1G10370, AT5G26340, AT1G05680, AT4G32150, AT5G24770, AT1G07890, AT1G03060, AT3G19580, AT5G52310, AT5G67450, AT2G39800, AT2G47180, AT4G34000, AT1G18330, AT2G47770, AT2G36270, AT5G25610, AT1G56600
GO:0006970	response to osmotic stress	9.46188e-11	1.36732e-13	25	190	614	30393	0	0	AT5G63980, AT1G13930, AT2G38750, AT5G17490, AT4G17260, AT2G33380, AT1G10370, AT5G26340, AT1G05680, AT4G32150, AT5G24770, AT1G07890, AT1G03060, AT3G19580, AT5G52310, AT5G67450, AT2G39800, AT2G42580, AT2G47180, AT4G34000, AT1G18330, AT2G47770, AT2G36270, AT5G25610, AT1G56600
GO:0009639	response to red or far red light	1.55197e-10	2.24273e-13	17	190	240	30393	0	0	AT2G43010, AT2G35940, AT2G44910, AT1G10370, AT4G16780, AT1G69530, AT1G73590, AT4G36880, AT2G37640, AT2G18790, AT3G58850, AT4G38740, AT1G70560, AT2G20180, AT3G02260, AT5G47370, AT1G15550
GO:0046483	heterocycle metabolic process	2.11395e-10	3.05484e-13	68	190	4440	30393	0	0	AT2G43010, AT5G63980, AT2G35940, AT5G17490, AT1G54160, AT4G32260, AT1G30330, AT1G19850, AT1G69690, AT3G62100, AT1G70560, AT5G67190, AT2G39800, AT1G18330, AT3G50410, AT3G01220, AT4G38970, AT2G39250, AT2G33860, AT2G36270, AT4G35390, AT2G38210, AT5G16600, AT3G15540, AT1G77200, AT2G44940, AT2G44840, AT4G32810, AT3G50750, AT3G23050, AT2G38560, AT1G10480, AT1G78570, AT2G20180, AT5G25220, AT5G11590, AT3…
GO:0016070	RNA metabolic process	6.03208e-10	8.71688e-13	57	190	3354	30393	0	0	AT2G43010, AT5G63980, AT3G63140, AT2G35940, AT5G37020, AT4G16110, AT5G17490, AT3G51060, AT4G16780, AT1G28360, AT1G54160, AT4G03190, AT4G38680, AT2G18790, AT1G30330, AT1G19850, AT1G69690, AT3G62100, AT5G67190, AT3G58850, AT4G17490, AT4G34000, AT2G28350, AT1G18330, AT3G50410, AT3G01220, AT2G39250, AT2G33860, AT2G36270, AT1G15580, AT4G35390, AT4G11140, AT5G39760, AT5G16600, AT2G44910, AT3G15540, AT1…
GO:0010252	auxin homeostasis	6.7869e-10	9.80767e-13	9	190	36	30393	0	0	AT4G37390, AT1G05630, AT3G51060, AT1G73590, AT5G57090, AT2G01420, AT2G23170, AT1G69690, AT1G70940
GO:0009926	auxin polar transport	7.79197e-10	1.12601e-12	12	190	97	30393	0	0	AT1G70560, AT5G13930, AT5G18010, AT1G77690, AT3G02260, AT1G73590, AT1G29450, AT5G57090, AT2G01420, AT4G32810, AT1G70940, AT5G65980
GO:0048608	reproductive structure development	3.3483e-09	4.83858e-12	35	190	1442	30393	0	0	AT4G25420, AT5G63980, AT4G11140, AT5G65800, AT5G37020, AT4G16110, AT5G17490, AT3G51060, AT4G28520, AT3G15540, AT1G17420, AT1G73590, AT1G54160, AT4G15910, AT4G03190, AT4G38680, AT2G18790, AT1G30330, AT5G44120, AT1G19850, AT1G69690, AT3G62100, AT3G47620, AT5G07200, AT1G07890, AT1G70560, AT2G38560, AT5G13200, AT3G19580, AT1G05510, AT3G02260, AT2G28350, AT1G07430, AT2G33860, AT2G36270
GO:0061458	reproductive system development	3.3483e-09	4.83858e-12	35	190	1442	30393	0	0	AT4G25420, AT5G63980, AT4G11140, AT5G65800, AT5G37020, AT4G16110, AT5G17490, AT3G51060, AT4G28520, AT3G15540, AT1G17420, AT1G73590, AT1G54160, AT4G15910, AT4G03190, AT4G38680, AT2G18790, AT1G30330, AT5G44120, AT1G19850, AT1G69690, AT3G62100, AT3G47620, AT5G07200, AT1G07890, AT1G70560, AT2G38560, AT5G13200, AT3G19580, AT1G05510, AT3G02260, AT2G28350, AT1G07430, AT2G33860, AT2G36270
GO:0006725	cellular aromatic compound metabolic process	3.40295e-09	4.91756e-12	67	190	4594	30393	0	0	AT2G43010, AT5G63980, AT2G35940, AT5G17490, AT1G54160, AT4G32260, AT1G30330, AT1G19850, AT1G69690, AT3G62100, AT1G70560, AT5G67190, AT1G18330, AT3G50410, AT3G01220, AT4G38970, AT2G39250, AT2G33860, AT2G36270, AT4G35390, AT2G38210, AT5G16600, AT3G15540, AT1G77200, AT2G44940, AT2G44840, AT3G50750, AT3G23050, AT2G38560, AT1G10480, AT1G78570, AT2G20180, AT5G25220, AT5G11590, AT3G30210, AT2G47770, AT5…
GO:0044271	cellular nitrogen compound biosynthetic process	5.66986e-09	8.19344e-12	65	190	4418	30393	0	0	AT2G43010, AT5G63980, AT3G63140, AT2G35940, AT5G37020, AT4G16110, AT5G17490, AT3G51060, AT4G16780, AT1G28360, AT3G54640, AT1G54160, AT4G03190, AT4G38680, AT4G32260, AT2G18790, AT1G30330, AT3G60240, AT1G19850, AT1G69690, AT3G51450, AT3G62100, AT1G70560, AT5G67190, AT3G58850, AT4G17490, AT1G75500, AT4G34000, AT2G28350, AT1G18330, AT3G50410, AT3G01220, AT2G39250, AT2G33860, AT2G36270, AT1G15580, AT4…
GO:0040008	regulation of growth	9.66806e-09	1.39712e-11	16	190	266	30393	0	0	AT4G34760, AT4G30410, AT5G63980, AT4G16110, AT5G18060, AT1G67710, AT1G10370, AT5G20730, AT1G29450, AT1G16510, AT1G70940, AT5G18030, AT3G58850, AT5G18010, AT4G31910, AT5G18050
GO:0044763	single-organism cellular process	2.15347e-08	3.11195e-11	69	190	5018	30393	0	0	AT1G12240, AT5G63980, AT2G35940, AT2G33380, AT5G10720, AT4G32260, AT4G32150, AT1G69690, AT3G51480, AT1G03060, AT1G70560, AT4G38740, AT5G57740, AT2G39800, AT2G42580, AT5G59220, AT3G50410, AT5G58140, AT4G38970, AT1G07430, AT3G49120, AT2G33860, AT2G38210, AT5G16600, AT1G52570, AT1G69530, AT1G16510, AT2G37640, AT4G32810, AT1G70940, AT5G07200, AT1G10480, AT1G78570, AT1G80080, AT2G20180, AT3G30210, AT5…
GO:0090304	nucleic acid metabolic process	3.63322e-08	5.25032e-11	57	190	3712	30393	0	0	AT2G43010, AT5G63980, AT3G63140, AT2G35940, AT5G37020, AT4G16110, AT5G17490, AT3G51060, AT4G16780, AT1G28360, AT1G54160, AT4G03190, AT4G38680, AT2G18790, AT1G30330, AT1G19850, AT1G69690, AT3G62100, AT5G67190, AT3G58850, AT4G17490, AT4G34000, AT2G28350, AT1G18330, AT3G50410, AT3G01220, AT2G39250, AT2G33860, AT2G36270, AT1G15580, AT4G35390, AT4G11140, AT5G39760, AT5G16600, AT2G44910, AT3G15540, AT1…
GO:0009966	regulation of signal transduction	6.67422e-08	9.64482e-11	14	190	215	30393	0	0	AT2G43010, AT1G78570, AT5G63980, AT4G35390, AT5G17490, AT5G48170, AT3G51060, AT5G65310, AT1G75500, AT5G59220, AT5G10720, AT5G57090, AT1G07430, AT1G70940
GO:0023051	regulation of signaling	8.52227e-08	1.23154e-10	14	190	219	30393	0	0	AT2G43010, AT1G78570, AT5G63980, AT4G35390, AT5G17490, AT5G48170, AT3G51060, AT5G65310, AT1G75500, AT5G59220, AT5G10720, AT5G57090, AT1G07430, AT1G70940
GO:0006139	nucleobase-containing compound metabolic process	8.53162e-08	1.23289e-10	60	190	4127	30393	0	0	AT2G43010, AT5G63980, AT3G63140, AT2G35940, AT5G37020, AT4G16110, AT5G17490, AT3G51060, AT4G16780, AT1G28360, AT1G54160, AT4G03190, AT4G38680, AT4G32260, AT2G18790, AT1G30330, AT1G19850, AT1G69690, AT3G62100, AT5G67190, AT3G58850, AT4G17490, AT4G34000, AT2G28350, AT1G18330, AT3G50410, AT3G01220, AT4G38970, AT2G39250, AT2G33860, AT2G36270, AT1G15580, AT4G35390, AT4G11140, AT5G39760, AT5G16600, AT2…
GO:0010646	regulation of cell communication	1.02035e-07	1.4745e-10	14	190	222	30393	0	0	AT2G43010, AT1G78570, AT5G63980, AT4G35390, AT5G17490, AT5G48170, AT3G51060, AT5G65310, AT1G75500, AT5G59220, AT5G10720, AT5G57090, AT1G07430, AT1G70940
GO:0044237	cellular metabolic process	1.53561e-07	2.21909e-10	104	190	9894	30393	0	0	AT2G43010, AT1G12240, AT5G63980, AT2G35940, AT5G17490, AT1G20020, AT2G33380, AT1G54160, AT4G36880, AT4G32260, AT1G30330, AT1G19850, AT1G69690, AT3G51450, AT3G62100, AT1G07890, AT1G70560, AT4G38740, AT5G67190, AT5G57740, AT1G72770, AT2G39800, AT5G59220, AT1G18330, AT3G50410, AT3G01220, AT5G58140, AT4G38970, AT1G07430, AT3G49120, AT2G39250, AT2G33860, AT2G36270, AT4G35390, AT2G38210, AT5G16600, AT3…
GO:0003006	developmental process involved in reproduction	2.10082e-07	3.03587e-10	35	190	1678	30393	0	0	AT4G25420, AT5G63980, AT4G11140, AT5G65800, AT5G37020, AT4G16110, AT5G17490, AT3G51060, AT4G28520, AT3G15540, AT1G17420, AT1G73590, AT1G54160, AT4G15910, AT4G03190, AT4G38680, AT2G18790, AT1G30330, AT5G44120, AT1G19850, AT1G69690, AT3G62100, AT3G47620, AT5G07200, AT1G07890, AT1G70560, AT2G38560, AT5G13200, AT3G19580, AT1G05510, AT3G02260, AT2G28350, AT1G07430, AT2G33860, AT2G36270
GO:0048583	regulation of response to stimulus	2.1471e-07	3.10274e-10	20	190	549	30393	0	0	AT2G43010, AT5G63980, AT4G35390, AT5G17490, AT5G48170, AT3G51060, AT1G10370, AT5G65310, AT5G10720, AT5G57090, AT2G18790, AT3G51480, AT3G47620, AT1G70940, AT1G78570, AT2G20180, AT1G75500, AT5G59220, AT3G49120, AT1G07430
GO:0014070	response to organic cyclic compound	2.51717e-07	3.63753e-10	17	190	383	30393	0	0	AT4G30410, AT1G28480, AT1G76930, AT5G17490, AT2G33380, AT1G12130, AT3G51450, AT3G50660, AT3G50750, AT3G58850, AT4G38740, AT4G28720, AT2G42580, AT3G02885, AT4G31910, AT3G50410, AT4G16890
GO:0044765	single-organism transport	3.53432e-07	5.10739e-10	27	190	1050	30393	0	0	AT4G11140, AT1G22220, AT4G22200, AT5G26340, AT1G29450, AT1G73590, AT4G35100, AT1G16510, AT5G57090, AT4G32260, AT2G18790, AT4G32150, AT4G32810, AT1G70940, AT1G70560, AT1G78570, AT5G13930, AT5G18010, AT2G16850, AT1G77690, AT3G02260, AT1G75500, AT1G07430, AT2G01420, AT3G53420, AT5G65980, AT5G59320
GO:0071704	organic substance metabolic process	3.86877e-07	5.59071e-10	107	190	10480	30393	0	0	AT2G43010, AT1G12240, AT5G63980, AT2G35940, AT5G17490, AT5G08640, AT2G33380, AT1G54160, AT4G36880, AT4G32260, AT1G30330, AT1G19850, AT1G69690, AT3G51450, AT3G62100, AT1G70560, AT4G38740, AT5G67190, AT5G57740, AT1G72770, AT2G39800, AT5G59220, AT3G50410, AT1G18330, AT3G01220, AT5G58140, AT4G38970, AT1G07430, AT2G39250, AT2G33860, AT2G36270, AT4G35390, AT2G38210, AT5G16600, AT3G15540, AT1G52570, AT1…
GO:0009653	anatomical structure morphogenesis	4.40977e-07	6.3725e-10	26	190	985	30393	0	0	AT4G25420, AT5G63980, AT4G16110, AT3G62680, AT1G67710, AT4G16780, AT5G20730, AT1G69530, AT1G73590, AT2G37640, AT1G05680, AT3G50660, AT4G32810, AT1G70940, AT5G07200, AT1G03060, AT1G70560, AT1G55020, AT1G80080, AT5G57740, AT1G77690, AT3G02260, AT1G75500, AT5G47370, AT3G49120, AT5G13300
GO:0035556	intracellular signal transduction	5.23272e-07	7.56173e-10	20	190	578	30393	0	0	AT5G63980, AT4G11140, AT4G16110, AT1G67710, AT1G52570, AT1G77200, AT1G28360, AT5G10720, AT2G44940, AT2G44840, AT4G16750, AT5G67190, AT1G10480, AT4G17490, AT5G11590, AT2G23340, AT5G58140, AT3G12500, AT2G39250, AT5G58550
GO:1902578	single-organism localization	8.25749e-07	1.19328e-09	27	190	1092	30393	0	0	AT4G11140, AT1G22220, AT4G22200, AT5G26340, AT1G29450, AT1G73590, AT4G35100, AT1G16510, AT5G57090, AT4G32260, AT2G18790, AT4G32150, AT4G32810, AT1G70940, AT1G70560, AT1G78570, AT5G13930, AT5G18010, AT2G16850, AT1G77690, AT3G02260, AT1G75500, AT1G07430, AT2G01420, AT3G53420, AT5G65980, AT5G59320
GO:0022414	reproductive process	1.34968e-06	1.95041e-09	36	190	1893	30393	0	0	AT4G25420, AT5G63980, AT5G37020, AT4G16110, AT5G17490, AT3G51060, AT4G28520, AT1G17420, AT1G54160, AT4G03190, AT4G38680, AT2G18790, AT1G30330, AT1G19850, AT1G69690, AT3G62100, AT1G07890, AT1G70560, AT1G05510, AT2G28350, AT1G07430, AT2G33860, AT2G36270, AT4G11140, AT1G05630, AT5G65800, AT3G15540, AT1G73590, AT4G15910, AT5G44120, AT3G47620, AT5G07200, AT2G38560, AT5G13200, AT3G19580, AT3G02260
GO:0000003	reproduction	1.48812e-06	2.15047e-09	36	190	1900	30393	0	0	AT4G25420, AT5G63980, AT5G37020, AT4G16110, AT5G17490, AT3G51060, AT4G28520, AT1G17420, AT1G54160, AT4G03190, AT4G38680, AT2G18790, AT1G30330, AT1G19850, AT1G69690, AT3G62100, AT1G07890, AT1G70560, AT1G05510, AT2G28350, AT1G07430, AT2G33860, AT2G36270, AT4G11140, AT1G05630, AT5G65800, AT3G15540, AT1G73590, AT4G15910, AT5G44120, AT3G47620, AT5G07200, AT2G38560, AT5G13200, AT3G19580, AT3G02260
GO:0044702	single organism reproductive process	2.50924e-06	3.62607e-09	34	190	1753	30393	0	0	AT4G25420, AT4G11140, AT1G05630, AT5G65800, AT5G37020, AT4G16110, AT5G17490, AT3G51060, AT4G28520, AT3G15540, AT1G17420, AT1G73590, AT1G54160, AT4G15910, AT4G03190, AT4G38680, AT1G30330, AT5G44120, AT1G19850, AT1G69690, AT3G62100, AT3G47620, AT5G07200, AT1G07890, AT1G70560, AT2G38560, AT5G13200, AT3G19580, AT1G05510, AT3G02260, AT2G28350, AT1G07430, AT2G33860, AT2G36270
GO:0034641	cellular nitrogen compound metabolic process	4.48402e-06	6.4798e-09	70	190	5786	30393	0	0	AT2G43010, AT5G63980, AT2G35940, AT5G17490, AT1G54160, AT4G32260, AT1G30330, AT1G19850, AT1G69690, AT3G51450, AT3G62100, AT1G70560, AT5G67190, AT5G57740, AT1G18330, AT3G50410, AT3G01220, AT4G38970, AT2G39250, AT2G33860, AT2G36270, AT4G35390, AT2G38210, AT5G16600, AT3G15540, AT1G77200, AT2G44940, AT2G44840, AT3G50750, AT3G23050, AT2G38560, AT1G10480, AT1G78570, AT2G20180, AT5G25220, AT5G11590, AT3…
GO:0008152	metabolic process	4.66232e-06	6.73745e-09	114	190	11965	30393	0	0	AT2G43010, AT1G12240, AT5G63980, AT2G35940, AT5G17490, AT5G08640, AT1G20020, AT2G33380, AT1G54160, AT4G36880, AT1G12420, AT4G32260, AT1G30330, AT1G19850, AT1G69690, AT3G51450, AT3G62100, AT1G07890, AT1G70560, AT4G38740, AT5G67190, AT5G57740, AT1G72770, AT2G39800, AT5G59220, AT3G50410, AT1G18330, AT3G01220, AT5G58140, AT4G38970, AT1G07430, AT3G49120, AT2G39250, AT2G33860, AT2G36270, AT4G35390, AT2…
GO:0034645	cellular macromolecule biosynthetic process	5.42996e-06	7.84677e-09	58	190	4352	30393	0	0	AT2G43010, AT5G63980, AT3G63140, AT2G35940, AT5G37020, AT4G16110, AT5G17490, AT3G51060, AT4G16780, AT1G28360, AT1G54160, AT4G03190, AT4G38680, AT2G18790, AT1G30330, AT3G60240, AT1G19850, AT1G69690, AT3G62100, AT5G67190, AT3G58850, AT4G17490, AT4G34000, AT2G28350, AT1G18330, AT3G50410, AT3G01220, AT2G39250, AT2G33860, AT2G36270, AT1G15580, AT4G35390, AT4G11140, AT5G39760, AT5G16600, AT2G44910, AT3…
GO:0048589	developmental growth	5.45391e-06	7.88137e-09	17	190	470	30393	0	0	AT4G25420, AT5G63980, AT4G16110, AT1G67710, AT4G16780, AT1G69530, AT1G29450, AT4G03190, AT2G37640, AT3G50660, AT1G70940, AT5G07200, AT3G02260, AT1G75500, AT2G28350, AT5G47370, AT3G49120
GO:0090567	reproductive shoot system development	5.95744e-06	8.60901e-09	18	190	535	30393	0	0	AT4G25420, AT5G37020, AT3G51060, AT3G15540, AT1G17420, AT1G73590, AT4G03190, AT4G38680, AT1G30330, AT1G19850, AT1G69690, AT3G47620, AT5G07200, AT2G38560, AT1G70560, AT3G02260, AT2G28350, AT2G33860
GO:0044238	primary metabolic process	6.40435e-06	9.25484e-09	99	190	9774	30393	0	0	AT2G43010, AT1G12240, AT5G63980, AT2G35940, AT5G17490, AT2G33380, AT1G54160, AT4G36880, AT4G32260, AT1G30330, AT1G19850, AT1G69690, AT3G62100, AT4G38740, AT5G67190, AT5G57740, AT1G72770, AT2G39800, AT5G59220, AT1G18330, AT3G50410, AT3G01220, AT5G58140, AT4G38970, AT1G07430, AT2G39250, AT2G33860, AT2G36270, AT4G35390, AT5G16600, AT3G15540, AT1G52570, AT1G77200, AT1G17550, AT2G44940, AT2G44840, AT4…
GO:0009611	response to wounding	8.59121e-06	1.2415e-08	12	190	215	30393	0	0	AT3G23050, AT1G55020, AT5G13930, AT1G05630, AT5G52310, AT1G76930, AT1G17420, AT4G37760, AT3G51450, AT3G12500, AT5G24770, AT3G51480
GO:0009059	macromolecule biosynthetic process	8.68955e-06	1.25572e-08	58	190	4408	30393	0	0	AT2G43010, AT5G63980, AT3G63140, AT2G35940, AT5G37020, AT4G16110, AT5G17490, AT3G51060, AT4G16780, AT1G28360, AT1G54160, AT4G03190, AT4G38680, AT2G18790, AT1G30330, AT3G60240, AT1G19850, AT1G69690, AT3G62100, AT5G67190, AT3G58850, AT4G17490, AT4G34000, AT2G28350, AT1G18330, AT3G50410, AT3G01220, AT2G39250, AT2G33860, AT2G36270, AT1G15580, AT4G35390, AT4G11140, AT5G39760, AT5G16600, AT2G44910, AT3…
GO:0009736	cytokinin-activated signaling pathway	9.43841e-06	1.36393e-08	8	190	70	30393	0	0	AT5G10720, AT1G31880, AT1G10480, AT4G11140, AT1G22220, AT4G24080, AT4G16110, AT1G67710
GO:0071368	cellular response to cytokinin stimulus	1.18398e-05	1.71095e-08	8	190	72	30393	0	0	AT5G10720, AT1G31880, AT1G10480, AT4G11140, AT1G22220, AT4G24080, AT4G16110, AT1G67710
GO:0016049	cell growth	1.56152e-05	2.25654e-08	16	190	443	30393	0	0	AT1G03060, AT4G25420, AT5G63980, AT5G18010, AT3G02260, AT4G31910, AT1G75500, AT4G16780, AT1G69530, AT1G16510, AT5G47370, AT2G37640, AT3G49120, AT3G50660, AT1G70940, AT5G07200
GO:0009850	auxin metabolic process	1.64244e-05	2.37347e-08	8	190	75	30393	0	0	AT1G70560, AT2G43010, AT4G28720, AT3G51060, AT1G75500, AT3G54640, AT1G05680, AT2G33860
GO:0044283	small molecule biosynthetic process	2.29734e-05	3.31986e-08	19	190	653	30393	0	0	AT4G25420, AT4G36830, AT5G63980, AT5G65800, AT2G38210, AT2G33380, AT1G17420, AT3G54640, AT5G60890, AT5G07200, AT1G70560, AT5G40390, AT1G55020, AT5G13930, AT1G79460, AT2G39800, AT1G75500, AT4G38970, AT1G15550
GO:0009637	response to blue light	3.03283e-05	4.38271e-08	8	190	81	30393	0	0	AT4G38740, AT2G43010, AT1G05630, AT3G15540, AT1G54160, AT5G20730, AT2G18790, AT5G58140
GO:0042445	hormone metabolic process	3.72464e-05	5.38243e-08	10	190	155	30393	0	0	AT1G70560, AT2G43010, AT4G28720, AT3G51060, AT4G31910, AT1G75500, AT3G54640, AT1G05680, AT3G50660, AT2G33860
GO:0007389	pattern specification process	4.10277e-05	5.92886e-08	11	190	200	30393	0	0	AT1G70560, AT3G63300, AT2G42580, AT3G51060, AT2G28350, AT1G73590, AT1G16510, AT2G01420, AT1G19850, AT5G13300, AT1G70940
GO:0042538	hyperosmotic salinity response	4.69216e-05	6.78058e-08	7	190	57	30393	0	0	AT3G19580, AT1G05680, AT5G52310, AT5G67450, AT2G39800, AT5G17490, AT5G24770
GO:0010315	auxin efflux	7.02887e-05	1.01573e-07	4	190	8	30393	0	0	AT1G78570, AT5G57090, AT1G70940, AT1G75500
GO:0010467	gene expression	7.59742e-05	1.09789e-07	58	190	4683	30393	0	0	AT2G43010, AT5G63980, AT3G63140, AT2G35940, AT5G37020, AT4G16110, AT5G17490, AT3G51060, AT4G16780, AT1G28360, AT1G54160, AT4G03190, AT4G38680, AT2G18790, AT1G30330, AT3G60240, AT1G19850, AT1G69690, AT3G62100, AT5G67190, AT3G58850, AT4G17490, AT4G34000, AT2G28350, AT1G18330, AT3G50410, AT3G01220, AT2G39250, AT2G33860, AT2G36270, AT1G15580, AT4G35390, AT4G11140, AT5G39760, AT5G16600, AT2G44910, AT3…
GO:0009641	shade avoidance	9.00423e-05	1.30119e-07	5	190	20	30393	0	0	AT1G70560, AT3G58850, AT5G47370, AT2G44910, AT4G16780
GO:0009937	regulation of gibberellic acid mediated signaling pathway	9.00423e-05	1.30119e-07	5	190	20	30393	0	0	AT4G35390, AT1G07430, AT5G17490, AT5G48170, AT3G51060
GO:0010154	fruit development	0.000124514	1.79934e-07	21	190	882	30393	0	0	AT4G11140, AT5G65800, AT4G16110, AT5G17490, AT4G28520, AT1G54160, AT1G73590, AT4G15910, AT4G38680, AT5G44120, AT1G19850, AT3G62100, AT1G07890, AT2G38560, AT1G70560, AT5G13200, AT3G19580, AT1G05510, AT2G28350, AT1G07430, AT2G36270
GO:0009908	flower development	0.000142756	2.06295e-07	16	190	521	30393	0	0	AT4G25420, AT5G37020, AT3G51060, AT3G15540, AT1G17420, AT1G73590, AT4G03190, AT4G38680, AT1G30330, AT1G19850, AT1G69690, AT5G07200, AT2G38560, AT1G70560, AT2G28350, AT2G33860
GO:0010928	regulation of auxin mediated signaling pathway	0.000151394	2.18778e-07	5	190	22	30393	0	0	AT2G43010, AT1G78570, AT5G57090, AT1G70940, AT1G75500
GO:0006972	hyperosmotic response	0.000162366	2.34633e-07	7	190	68	30393	0	0	AT3G19580, AT1G05680, AT5G52310, AT5G67450, AT2G39800, AT5G17490, AT5G24770
GO:0010114	response to red light	0.000162366	2.34633e-07	7	190	68	30393	0	0	AT1G69530, AT2G43010, AT4G36880, AT2G18790, AT2G37640, AT2G20180, AT1G15550
GO:0009741	response to brassinosteroid	0.000171323	2.47577e-07	8	190	101	30393	0	0	AT4G30410, AT4G38740, AT3G58850, AT4G28720, AT3G50660, AT2G42580, AT4G31910, AT3G50750
GO:0006807	nitrogen compound metabolic process	0.000179694	2.59673e-07	86	190	8502	30393	0	0	AT2G43010, AT5G63980, AT2G35940, AT5G17490, AT1G54160, AT4G36880, AT4G32260, AT1G30330, AT1G19850, AT1G69690, AT3G51450, AT3G62100, AT1G70560, AT4G38740, AT5G67190, AT5G57740, AT1G72770, AT2G39800, AT5G59220, AT1G18330, AT3G50410, AT3G01220, AT5G58140, AT4G38970, AT1G07430, AT2G39250, AT2G33860, AT2G36270, AT4G35390, AT2G38210, AT5G16600, AT3G15540, AT1G52570, AT1G77200, AT1G17550, AT2G44940, AT2…
GO:0044711	single-organism biosynthetic process	0.000204286	2.9521e-07	31	190	1805	30393	0	0	AT4G25420, AT4G36830, AT5G63980, AT5G65800, AT2G38210, AT2G33380, AT1G17420, AT3G54640, AT4G32260, AT1G12130, AT3G50660, AT1G69690, AT4G32810, AT5G60890, AT5G07200, AT1G70560, AT5G40390, AT1G78570, AT1G55020, AT5G13930, AT2G20180, AT2G39800, AT1G79460, AT2G47180, AT1G75500, AT4G31910, AT2G28350, AT4G37760, AT4G38970, AT1G15550, AT1G56600
GO:0010051	xylem and phloem pattern formation	0.000241581	3.49106e-07	7	190	72	30393	0	0	AT1G73590, AT1G70560, AT3G63300, AT2G42580, AT1G19850, AT5G13300, AT3G51060
GO:0009269	response to desiccation	0.000241888	3.49549e-07	5	190	24	30393	0	0	AT4G38680, AT5G52310, AT2G39800, AT2G33380, AT5G25610
GO:0048878	chemical homeostasis	0.000319338	4.61471e-07	13	190	358	30393	0	0	AT4G37390, AT1G05630, AT3G51060, AT1G73590, AT5G57090, AT2G18790, AT2G01420, AT2G23170, AT1G69690, AT3G50660, AT3G51480, AT1G70940, AT3G09770
GO:0010118	stomatal movement	0.000354915	5.12883e-07	8	190	111	30393	0	0	AT4G16110, AT2G33380, AT5G10720, AT5G59220, AT1G69530, AT5G58140, AT4G32150, AT3G09770
GO:0042446	hormone biosynthetic process	0.000406987	5.88132e-07	8	190	113	30393	0	0	AT3G54640, AT1G70560, AT2G43010, AT4G28720, AT3G50660, AT3G51060, AT4G31910, AT1G75500
GO:0010029	regulation of seed germination	0.000419788	6.06631e-07	7	190	78	30393	0	0	AT5G13200, AT2G18790, AT1G07430, AT2G20180, AT5G17490, AT3G47620, AT2G36270
GO:1900140	regulation of seedling development	0.000543864	7.85931e-07	7	190	81	30393	0	0	AT5G13200, AT2G18790, AT1G07430, AT2G20180, AT5G17490, AT3G47620, AT2G36270
GO:0009845	seed germination	0.000588251	8.50073e-07	9	190	161	30393	0	0	AT2G38560, AT5G13200, AT2G20180, AT5G17490, AT4G36880, AT2G18790, AT1G07430, AT2G36270, AT3G47620
GO:0009968	negative regulation of signal transduction	0.000642596	9.28607e-07	7	190	83	30393	0	0	AT5G59220, AT5G10720, AT5G63980, AT4G35390, AT1G07430, AT5G17490, AT3G51060
GO:0048519	negative regulation of biological process	0.000666096	9.62567e-07	20	190	895	30393	0	0	AT5G63980, AT4G35390, AT5G17490, AT3G51060, AT1G10370, AT4G16780, AT5G10720, AT1G54160, AT4G03190, AT2G18790, AT2G38560, AT3G19580, AT5G67450, AT5G57740, AT2G20180, AT5G59220, AT5G47370, AT5G58140, AT1G07430, AT2G36270
GO:0009851	auxin biosynthetic process	0.000768046	1.10989e-06	6	190	54	30393	0	0	AT3G54640, AT1G70560, AT2G43010, AT4G28720, AT3G51060, AT1G75500
GO:0010648	negative regulation of cell communication	0.000818595	1.18294e-06	7	190	86	30393	0	0	AT5G59220, AT5G10720, AT5G63980, AT4G35390, AT1G07430, AT5G17490, AT3G51060
GO:0023057	negative regulation of signaling	0.000818595	1.18294e-06	7	190	86	30393	0	0	AT5G59220, AT5G10720, AT5G63980, AT4G35390, AT1G07430, AT5G17490, AT3G51060
GO:0044281	small molecule metabolic process	0.000843389	1.21877e-06	28	190	1632	30393	0	0	AT4G25420, AT4G36830, AT5G63980, AT1G05630, AT5G65800, AT2G38210, AT2G33380, AT1G17420, AT3G54640, AT4G32260, AT1G05680, AT2G18790, AT1G12130, AT5G60890, AT5G07200, AT1G70560, AT5G40390, AT1G55020, AT5G13930, AT5G57740, AT2G39800, AT1G79460, AT2G47180, AT1G75500, AT4G38970, AT1G15550, AT5G58550, AT1G56600
GO:0006979	response to oxidative stress	0.000914723	1.32185e-06	14	190	459	30393	0	0	AT5G40390, AT5G63980, AT5G13930, AT5G52310, AT1G19570, AT2G39800, AT2G47180, AT4G17490, AT5G10720, AT1G05680, AT3G49120, AT5G24770, AT1G07890, AT1G56600
GO:0048585	negative regulation of response to stimulus	0.000972151	1.40484e-06	9	190	171	30393	0	0	AT5G63980, AT4G35390, AT2G20180, AT5G17490, AT3G51060, AT1G10370, AT5G10720, AT5G59220, AT1G07430
GO:0016053	organic acid biosynthetic process	0.00100582	1.45349e-06	15	190	532	30393	0	0	AT1G70560, AT4G25420, AT4G36830, AT5G63980, AT1G55020, AT5G65800, AT2G39800, AT1G79460, AT2G33380, AT1G75500, AT1G17420, AT3G54640, AT1G15550, AT5G60890, AT5G07200
GO:0046394	carboxylic acid biosynthetic process	0.00100582	1.45349e-06	15	190	532	30393	0	0	AT1G70560, AT4G25420, AT4G36830, AT5G63980, AT1G55020, AT5G65800, AT2G39800, AT1G79460, AT2G33380, AT1G75500, AT1G17420, AT3G54640, AT1G15550, AT5G60890, AT5G07200
GO:0048316	seed development	0.0010961	1.58396e-06	19	190	842	30393	0	0	AT4G11140, AT4G16110, AT5G17490, AT4G28520, AT1G54160, AT1G73590, AT4G15910, AT4G38680, AT5G44120, AT1G19850, AT3G62100, AT1G07890, AT2G38560, AT1G70560, AT5G13200, AT3G19580, AT1G05510, AT1G07430, AT2G36270
GO:0048366	leaf development	0.00119969	1.73366e-06	12	190	340	30393	0	0	AT1G70560, AT4G25420, AT4G11140, AT5G52310, AT4G16110, AT5G20730, AT2G28350, AT1G73590, AT5G59220, AT4G32810, AT3G50660, AT5G13300
GO:0042592	homeostatic process	0.00123603	1.78617e-06	15	190	541	30393	0	0	AT1G28480, AT4G37390, AT1G05630, AT2G42580, AT3G51060, AT1G73590, AT5G57090, AT2G18790, AT2G01420, AT3G50660, AT2G23170, AT1G69690, AT3G51480, AT1G70940, AT3G09770
GO:0090351	seedling development	0.00129357	1.86932e-06	9	190	177	30393	0	0	AT2G38560, AT5G13200, AT2G20180, AT5G17490, AT4G36880, AT2G18790, AT1G07430, AT2G36270, AT3G47620
GO:0009638	phototropism	0.00132439	1.91386e-06	4	190	15	30393	0	0	AT5G20730, AT5G58140, AT2G18790, AT3G15540
GO:0060560	developmental growth involved in morphogenesis	0.00139525	2.01625e-06	12	190	345	30393	0	0	AT4G25420, AT5G63980, AT3G02260, AT1G75500, AT4G16780, AT1G69530, AT5G47370, AT2G37640, AT3G49120, AT3G50660, AT1G70940, AT5G07200
GO:0048827	phyllome development	0.00143758	2.07742e-06	12	190	346	30393	0	0	AT1G70560, AT4G25420, AT4G11140, AT5G52310, AT4G16110, AT5G20730, AT2G28350, AT1G73590, AT5G59220, AT4G32810, AT3G50660, AT5G13300
GO:0009743	response to carbohydrate	0.00156727	2.26484e-06	8	190	135	30393	0	0	AT1G74670, AT2G28350, AT4G37680, AT5G57090, AT1G05630, AT5G52310, AT4G30850, AT2G36270
GO:0009640	photomorphogenesis	0.00160565	2.3203e-06	7	190	95	30393	0	0	AT1G73590, AT4G38740, AT2G43010, AT2G18790, AT2G20180, AT3G02260, AT1G10370
GO:0048869	cellular developmental process	0.0016713	2.41517e-06	21	190	1037	30393	0	0	AT4G25420, AT5G63980, AT2G35940, AT5G16600, AT3G62680, AT4G16780, AT1G69530, AT2G37640, AT3G50660, AT5G60890, AT1G70940, AT5G07200, AT1G03060, AT1G10480, AT1G78570, AT3G02260, AT1G75500, AT3G30210, AT5G47370, AT3G49120, AT2G33860
GO:0000902	cell morphogenesis	0.00208536	3.01353e-06	13	190	424	30393	0	0	AT1G03060, AT4G25420, AT5G63980, AT3G02260, AT1G75500, AT4G16780, AT1G69530, AT5G47370, AT2G37640, AT3G49120, AT3G50660, AT1G70940, AT5G07200
GO:0051239	regulation of multicellular organismal process	0.00230169	3.32615e-06	14	190	497	30393	0	0	AT2G38560, AT5G13200, AT5G52310, AT4G16110, AT2G20180, AT5G17490, AT5G48170, AT1G67710, AT1G29450, AT2G18790, AT1G07430, AT2G36270, AT1G70940, AT3G47620
GO:0050793	regulation of developmental process	0.00245918	3.55373e-06	16	190	648	30393	0	0	AT2G38560, AT1G10480, AT5G63980, AT5G13200, AT5G52310, AT4G16110, AT2G20180, AT5G17490, AT5G48170, AT1G67710, AT1G29450, AT2G18790, AT1G07430, AT2G36270, AT1G70940, AT3G47620
GO:0009826	unidimensional cell growth	0.00274605	3.96829e-06	11	190	306	30393	0	0	AT4G25420, AT5G63980, AT3G02260, AT1G75500, AT4G16780, AT1G69530, AT5G47370, AT2G37640, AT3G49120, AT3G50660, AT5G07200
GO:0051179	localization	0.0028294	4.08872e-06	35	190	2473	30393	0	0	AT1G22220, AT5G26340, AT3G54640, AT4G35100, AT5G57090, AT4G32260, AT2G18790, AT4G32150, AT3G51480, AT1G03060, AT1G70560, AT1G19570, AT5G18010, AT2G16850, AT1G05510, AT1G75500, AT5G58140, AT1G07430, AT2G01420, AT3G53420, AT5G13300, AT5G65980, AT4G11140, AT1G73590, AT1G29450, AT4G22200, AT1G16510, AT4G32810, AT1G70940, AT1G78570, AT5G13930, AT1G77690, AT3G02260, AT2G47770, AT5G59320
GO:0010431	seed maturation	0.00302722	4.3746e-06	6	190	68	30393	0	0	AT2G38560, AT5G13200, AT5G44120, AT1G07430, AT5G17490, AT4G28520
GO:0021700	developmental maturation	0.00324272	4.68601e-06	9	190	198	30393	0	0	AT2G38560, AT5G13200, AT5G65800, AT5G17490, AT4G28520, AT4G03190, AT1G07430, AT5G44120, AT1G70940
GO:0071407	cellular response to organic cyclic compound	0.00324272	4.68601e-06	9	190	198	30393	0	0	AT4G30410, AT1G28480, AT4G38740, AT3G58850, AT4G28720, AT5G17490, AT2G42580, AT4G16890, AT3G50750
GO:0019752	carboxylic acid metabolic process	0.00324318	4.68667e-06	20	190	994	30393	0	0	AT4G25420, AT4G36830, AT5G63980, AT5G65800, AT2G33380, AT1G17420, AT3G54640, AT1G05680, AT2G18790, AT5G60890, AT5G07200, AT1G70560, AT1G55020, AT5G57740, AT1G79460, AT2G39800, AT1G75500, AT4G38970, AT1G15550, AT5G58550
GO:0048646	anatomical structure formation involved in morphogenesis	0.00366383	5.29455e-06	9	190	201	30393	0	0	AT1G55020, AT5G57740, AT1G77690, AT3G02260, AT1G73590, AT1G69530, AT5G20730, AT2G37640, AT4G32810
GO:0009409	response to cold	0.00374809	5.41631e-06	12	190	380	30393	0	0	AT5G63980, AT5G52310, AT2G38750, AT5G67450, AT5G20630, AT2G47180, AT2G33380, AT4G15910, AT4G38680, AT5G66400, AT2G18790, AT1G56600
GO:2000026	regulation of multicellular organismal development	0.00387542	5.60032e-06	13	190	449	30393	0	0	AT2G38560, AT5G13200, AT5G52310, AT4G16110, AT2G20180, AT5G17490, AT5G48170, AT1G67710, AT2G18790, AT1G07430, AT2G36270, AT1G70940, AT3G47620
GO:0048523	negative regulation of cellular process	0.00423627	6.12178e-06	15	190	599	30393	0	0	AT5G63980, AT4G35390, AT3G19580, AT5G57740, AT5G67450, AT5G17490, AT3G51060, AT4G16780, AT5G59220, AT5G10720, AT1G54160, AT4G03190, AT5G47370, AT2G18790, AT1G07430
GO:0071214	cellular response to abiotic stimulus	0.00447005	6.45961e-06	9	190	206	30393	0	0	AT1G03060, AT4G38740, AT2G43010, AT2G20180, AT4G16780, AT1G54160, AT5G20730, AT1G05680, AT2G18790
GO:0010015	root morphogenesis	0.00450839	6.51501e-06	10	190	262	30393	0	0	AT1G70560, AT1G55020, AT5G57740, AT4G16110, AT1G77690, AT3G02260, AT3G62680, AT1G67710, AT5G20730, AT1G70940
GO:0032989	cellular component morphogenesis	0.00479399	6.92773e-06	13	190	458	30393	0	0	AT1G03060, AT4G25420, AT5G63980, AT3G02260, AT1G75500, AT4G16780, AT1G69530, AT5G47370, AT2G37640, AT3G49120, AT3G50660, AT1G70940, AT5G07200
GO:0048527	lateral root development	0.00481439	6.95721e-06	7	190	112	30393	0	0	AT5G20730, AT1G31880, AT1G55020, AT5G57740, AT1G77690, AT3G02260, AT1G10370
GO:0009751	response to salicylic acid	0.00563397	8.14157e-06	9	190	212	30393	0	0	AT1G28480, AT1G76930, AT3G02885, AT5G17490, AT2G33380, AT3G50410, AT4G16890, AT3G51450, AT1G12130
GO:0099402	plant organ development	0.00610782	8.82633e-06	11	190	333	30393	0.0001	0.02	AT1G55020, AT5G52310, AT5G57740, AT4G16110, AT1G77690, AT3G02260, AT1G10370, AT1G31880, AT1G73590, AT5G59220, AT5G20730
GO:0010311	lateral root formation	0.00625094	9.03314e-06	5	190	45	30393	0.0001	0.02	AT5G20730, AT1G55020, AT5G57740, AT1G77690, AT3G02260
GO:0009742	brassinosteroid mediated signaling pathway	0.00625906	9.04488e-06	6	190	77	30393	0.0001	0.02	AT4G30410, AT4G38740, AT3G58850, AT4G28720, AT2G42580, AT3G50750
GO:0043401	steroid hormone mediated signaling pathway	0.00625906	9.04488e-06	6	190	77	30393	0.0001	0.02	AT4G30410, AT4G38740, AT3G58850, AT4G28720, AT2G42580, AT3G50750
GO:0048545	response to steroid hormone	0.00625906	9.04488e-06	6	190	77	30393	0.0001	0.02	AT4G30410, AT4G38740, AT3G58850, AT4G28720, AT2G42580, AT3G50750
GO:0071383	cellular response to steroid hormone stimulus	0.00625906	9.04488e-06	6	190	77	30393	0.0001	0.02	AT4G30410, AT4G38740, AT3G58850, AT4G28720, AT2G42580, AT3G50750
GO:0043436	oxoacid metabolic process	0.00666147	9.6264e-06	21	190	1135	30393	0.0001	0.02	AT4G25420, AT4G36830, AT5G63980, AT5G65800, AT2G33380, AT1G17420, AT3G54640, AT1G05680, AT2G18790, AT1G12130, AT5G60890, AT5G07200, AT1G70560, AT1G55020, AT5G57740, AT1G79460, AT2G39800, AT1G75500, AT4G38970, AT1G15550, AT5G58550
GO:0006082	organic acid metabolic process	0.00693093	1.00158e-05	21	190	1138	30393	0.0001	0.02	AT4G25420, AT4G36830, AT5G63980, AT5G65800, AT2G33380, AT1G17420, AT3G54640, AT1G05680, AT2G18790, AT1G12130, AT5G60890, AT5G07200, AT1G70560, AT1G55020, AT5G57740, AT1G79460, AT2G39800, AT1G75500, AT4G38970, AT1G15550, AT5G58550
GO:0071367	cellular response to brassinosteroid stimulus	0.00726244	1.04949e-05	6	190	79	30393	0.0001	0.02	AT4G30410, AT4G38740, AT3G58850, AT4G28720, AT2G42580, AT3G50750
GO:0003002	regionalization	0.00755655	1.09199e-05	8	190	167	30393	0.0001	0.02	AT1G70560, AT3G63300, AT2G42580, AT3G51060, AT1G73590, AT1G16510, AT1G19850, AT5G13300
GO:0009266	response to temperature stimulus	0.0085317	1.2329e-05	14	190	558	30393	0.0001	0.02	AT5G63980, AT5G52310, AT2G38750, AT5G67450, AT3G02885, AT5G20630, AT2G47180, AT2G33380, AT4G15910, AT4G38680, AT5G66400, AT2G18790, AT1G56600, AT1G07890
